# Supplementary material for: MicroRNA expression signature as a biomarker in the diagnosis of nodal T-cell lymphomas
Source: Cancer Cell Int. 2024 Jan 30;24:48. doi: 10.1186/s12935-024-03226-3 (PMC10826179; doi:10.1186/s12935-024-03226-3)
Supplement: Supplementary file 1 — Supplementary Material 1 [file 12935_2024_3226_MOESM1_ESM.xlsx]

## Sheet: S1_RLN_Lymphoma_DE
miRNA	dCt	p	p.adj
hsa-miR-612	2.35029	1.41e-10	1.7343e-08
hsa-miR-198	1.97108	4.76e-09	2.9274e-07
hsa-miR-503-5p	1.51795	0.00116	0.00645067
hsa-miR-1290	1.46965	4.37e-05	0.00058794
hsa-miR-1246	1.44749	1.55e-08	7.626e-07
hsa-miR-663b	1.439	3.28e-08	1.0209e-06
hsa-miR-1285-3p	1.13661	9.21e-06	0.000174282
hsa-miR-1304-5p	1.07673	0.00115	0.00645067
hsa-miR-181b-5p	1.03417	3.76e-06	9.2496e-05
hsa-miR-1291	1.03373	0.000527	0.003813
hsa-miR-29b-3p	-1.01036	0.00086	0.00542462
hsa-miR-29c-3p	-1.01438	2.52e-05	0.0004428
hsa-miR-20b-5p	-1.04339	0.00031	0.002542
hsa-miR-142-5p	-1.05412	4.64e-05	0.00058794
hsa-miR-342-3p	-1.09081	8.48e-06	0.000174282
hsa-miR-363-3p	-1.1485	4.78e-05	0.00058794
hsa-miR-335-5p	-1.27114	3.28e-08	1.0209e-06
hsa-let-7g-5p	-1.27856	5.33e-07	1.45687e-05
hsa-miR-101-3p	-1.29537	3.32e-08	1.0209e-06
hsa-miR-135a-5p	-1.33488	0.00011	0.00117652
hsa-miR-124-3p	-1.69787	0.00129	0.0068987
hsa-miR-150-5p	-2.2413	7.28e-16	1.79088e-13

## Sheet: S2_RLN_nTFHL_DE
miRNA	dCt	p	p.adj
hsa-miR-612	2.39604	3.01e-10	3.7023e-08
hsa-miR-198	1.94327	1.08e-08	6.642e-07
hsa-miR-1290	1.56486	3.86e-05	0.000593475
hsa-miR-1246	1.5489	1.57e-08	7.7244e-07
hsa-miR-663b	1.49159	9.72e-08	3.41589e-06
hsa-miR-503-5p	1.36109	0.00345	0.0154189
hsa-miR-1285-3p	1.2468	6.08e-06	0.000149568
hsa-miR-1304-5p	1.16614	0.000626	0.00452929
hsa-miR-1291	1.00356	0.00113	0.0069495
hsa-miR-342-3p	-1.00934	4.64e-05	0.000634133
hsa-let-7g-5p	-1.20365	2.4e-06	6.56e-05
hsa-miR-363-3p	-1.23826	1.52e-05	0.000267086
hsa-miR-135a-5p	-1.23855	0.00038	0.00322345
hsa-miR-20b-5p	-1.26369	1.4e-05	0.000264923
hsa-miR-101-3p	-1.29449	6.2e-08	2.542e-06
hsa-miR-335-5p	-1.47296	3.25e-09	2.665e-07
hsa-miR-124-3p	-2.01098	0.000316	0.00277629
hsa-miR-150-5p	-2.08748	3.16e-14	7.7736e-12

## Sheet: S3_RLN_nPTCL_DE
miRNA	dCt	p	p.adj
hsa-miR-612	2.2382	4.94e-05	0.00243048
hsa-miR-198	2.03921	3.43e-05	0.00210945
hsa-miR-503-5p	1.90226	0.000186	0.0058425
hsa-miR-377-3p	1.31903	0.0029	0.0246
hsa-miR-663b	1.31016	0.000381	0.00766385
hsa-miR-495-3p	1.25253	0.00177	0.0181425
hsa-miR-1290	1.2364	0.00313	0.025666
hsa-miR-494-3p	1.20872	0.00481	0.0328683
hsa-miR-1246	1.19904	0.000405	0.00766385
hsa-miR-181b-5p	1.13334	0.000921	0.0113283
hsa-miR-1291	1.10765	0.000892	0.0113283
hsa-miR-424-5p	1.07854	0.00399	0.0297371
hsa-miR-450a-5p	1.05975	0.000584	0.0095776
hsa-miR-30d-5p	-1.03383	4.53e-06	0.00052726
hsa-miR-30e-5p	-1.07486	0.00154	0.0164713
hsa-miR-29b-3p	-1.07642	0.00339	0.0269013
hsa-miR-29c-3p	-1.07761	0.000232	0.00634133
hsa-miR-29a-3p	-1.09468	0.000139	0.005699
hsa-miR-142-5p	-1.20223	0.000486	0.00853971
hsa-miR-342-3p	-1.29041	0.000302	0.00675382
hsa-miR-101-3p	-1.29752	0.00019	0.0058425
hsa-let-7g-5p	-1.4621	6.72e-07	0.000165312
hsa-miR-31-5p	-1.52986	0.00262	0.0230186
hsa-miR-135a-5p	-1.5709	0.000281	0.00675382
hsa-miR-150-5p	-2.61815	6.43e-06	0.00052726

## Sheet: S4_RLN_Lymphoma_LR
miRNA	dCt	p	p.adj
hsa-miR-150-5p	-2.2413	7.28e-16	3.5672e-14
hsa-miR-612	2.35029	1.41e-10	6.768e-09
hsa-miR-30d-5p	-0.978025	3.03e-09	1.4241e-07
hsa-miR-198	1.97108	4.76e-09	2.1896e-07
hsa-miR-1246	1.44749	1.55e-08	6.975e-07
hsa-miR-101-3p	-1.29537	3.32e-08	1.4432e-06
hsa-miR-335-5p	-1.27114	3.28e-08	1.4432e-06
hsa-miR-663b	1.439	3.28e-08	1.4432e-06
hsa-let-7g-5p	-1.27856	5.33e-07	2.1853e-05
hsa-miR-181b-5p	1.03417	3.76e-06	0.0001504
hsa-miR-1285-3p	1.13661	9.21e-06	0.00034077
hsa-miR-28-5p	-0.822326	8.85e-06	0.0003363
hsa-miR-342-3p	-1.09081	8.48e-06	0.00033072
hsa-miR-29c-3p	-1.01438	2.52e-05	0.0009072
hsa-miR-132-3p	0.848537	3.29e-05	0.0011515
hsa-miR-92b-3p	-0.905833	3.36e-05	0.0011515
hsa-miR-1290	1.46965	4.37e-05	0.0013984
hsa-miR-142-5p	-1.05412	4.64e-05	0.0014384
hsa-miR-363-3p	-1.1485	4.78e-05	0.0014384
hsa-miR-9-5p	0.946061	4.08e-05	0.0013464
hsa-miR-16-5p	-0.842642	8.17e-05	0.0023693
hsa-miR-374a-5p	-0.854625	9.52e-05	0.0026656
hsa-miR-135a-5p	-1.33488	0.00011	0.00297
hsa-let-7a-5p	-0.755975	0.000171	0.004446
hsa-miR-30b-5p	-0.841297	0.000225	0.005625
hsa-miR-194-5p	-0.587472	0.00027	0.00648
hsa-miR-575	0.820907	0.000278	0.00648
hsa-miR-20b-5p	-1.04339	0.00031	0.00682
hsa-miR-26a-5p	-0.836998	0.00031	0.00682
hsa-miR-30e-5p	-0.921836	0.000351	0.00702
hsa-miR-339-5p	-0.702963	0.00041	0.00779
hsa-miR-22-3p	0.648108	0.000501	0.009018
hsa-miR-1291	1.03373	0.000527	0.009018
hsa-miR-320e	0.598748	0.000623	0.009968
hsa-let-7f-5p	-0.665082	0.000685	0.010275
hsa-miR-29a-3p	-0.760799	0.000686	0.010275
hsa-miR-10b-5p	-0.99746	0.000783	0.010275
hsa-miR-29b-3p	-1.01036	0.00086	0.01032
hsa-let-7d-5p	-0.578474	0.00116	0.01265
hsa-miR-1304-5p	1.07673	0.00115	0.01265
hsa-miR-3150b-3p	0.92146	0.00118	0.01265
hsa-miR-503-5p	1.51795	0.00116	0.01265
hsa-miR-124-3p	-1.69787	0.00129	0.01265
hsa-miR-378a-3p	0.60182	0.00136	0.01265
hsa-miR-664a-3p	0.866318	0.00179	0.01265
hsa-miR-26b-5p	-0.8136	0.00187	0.01265
hsa-miR-421	0.496652	0.00215	0.01265
hsa-miR-4306	0.869804	0.00239	0.01265
hsa-miR-590-5p	-0.648054	0.00239	0.01265

## Sheet: S5_RLN_nTFHL_LR
miRNA	dCt	p	p.adj
hsa-miR-150-5p	-2.08748	3.16e-14	4.108e-13
hsa-miR-612	2.39604	3.01e-10	3.612e-09
hsa-miR-335-5p	-1.47296	3.25e-09	3.575e-08
hsa-miR-198	1.94327	1.08e-08	1.08e-07
hsa-miR-1246	1.5489	1.57e-08	1.413e-07
hsa-miR-101-3p	-1.29449	6.2e-08	4.96e-07
hsa-miR-663b	1.49159	9.72e-08	6.804e-07
hsa-let-7g-5p	-1.20365	2.4e-06	1.44e-05
hsa-miR-28-5p	-0.830875	1.02e-05	5.1e-05
hsa-miR-92b-3p	-0.997145	1.06e-05	5.1e-05
hsa-miR-20b-5p	-1.26369	1.4e-05	5.1e-05
hsa-miR-363-3p	-1.23826	1.52e-05	5.1e-05
hsa-miR-142-5p	-0.993663	0.000112	0.000112

## Sheet: S6_RLN_nPTCL_LR
miRNA	dCt	p	p.adj
hsa-let-7g-5p	-1.4621	6.72e-07	1.68e-05
hsa-miR-150-5p	-2.61815	6.43e-06	0.00014789
hsa-miR-30d-5p	-1.03383	4.53e-06	0.00010872
hsa-miR-198	2.03921	3.43e-05	0.0007546
hsa-miR-612	2.2382	4.94e-05	0.0010374
hsa-miR-29a-3p	-1.09468	0.000139	0.00278
hsa-miR-101-3p	-1.29752	0.00019	0.003534
hsa-miR-503-5p	1.90226	0.000186	0.003534
hsa-miR-29c-3p	-1.07761	0.000232	0.003944
hsa-miR-135a-5p	-1.5709	0.000281	0.004496
hsa-miR-342-3p	-1.29041	0.000302	0.00453
hsa-miR-1246	1.19904	0.000405	0.005334
hsa-miR-663b	1.31016	0.000381	0.005334
hsa-miR-142-5p	-1.20223	0.000486	0.005832
hsa-miR-450a-5p	1.05975	0.000584	0.006424
hsa-miR-132-3p	0.809393	0.000684	0.00684
hsa-miR-1291	1.10765	0.000892	0.007326
hsa-miR-181b-5p	1.13334	0.000921	0.007326
hsa-miR-22-3p	0.750662	0.001	0.007326
hsa-miR-26a-5p	-0.953152	0.000814	0.007326
hsa-miR-28-5p	-0.801384	0.00089	0.007326
hsa-miR-378a-3p	0.770868	0.000972	0.007326
hsa-let-7a-5p	-0.851325	0.002	0.007326
hsa-miR-30e-5p	-1.07486	0.002	0.007326
hsa-miR-495-3p	1.25253	0.002	0.007326

## Sheet: S7_Hallmark_RLN_nTFHL
ID	Description	GeneRatio	BgRatio	pvalue	p.adjust	qvalue	geneID	Count
HALLMARK_UV_RESPONSE_DN	HALLMARK_UV_RESPONSE_DN	9/59	144/4384	0.000107262	0.00386605	0.00329438	BDNF/MAPK14/SNAI2/CAV1/PPARG/NR3C1/RGS4/ITGB3/MGMT	9
HALLMARK_APICAL_SURFACE	HALLMARK_APICAL_SURFACE	5/59	44/4384	0.000270144	0.00386605	0.00329438	ADIPOR2/B4GALT1/EPHB4/BRCA1/PLAUR	5
HALLMARK_EPITHELIAL_MESENCHYMAL_TRANSITION	HALLMARK_EPITHELIAL_MESENCHYMAL_TRANSITION	10/59	200/4384	0.000276146	0.00386605	0.00329438	BDNF/TNC/SNAI2/VIM/TGM2/PRRX1/CDH2/RGS4/ITGB3/PLAUR	10
HALLMARK_TNFA_SIGNALING_VIA_NFKB	HALLMARK_TNFA_SIGNALING_VIA_NFKB	9/59	200/4384	0.00123328	0.0104901	0.00893896	CDKN1A/TNC/RELA/B4GALT1/KLF6/SPHK1/EGR1/JAG1/PLAUR	9
HALLMARK_APOPTOSIS	HALLMARK_APOPTOSIS	8/59	161/4384	0.00124882	0.0104901	0.00893896	CDKN1A/RELA/CAV1/PEA15/BCL2L2/ROCK1/BRCA1/MGMT	8
HALLMARK_HYPOXIA	HALLMARK_HYPOXIA	8/59	200/4384	0.00487002	0.0292201	0.0248994	CDKN1A/CAV1/NR3C1/TGM2/KLF6/PIM1/SIAH2/PLAUR	8
HALLMARK_INFLAMMATORY_RESPONSE	HALLMARK_INFLAMMATORY_RESPONSE	8/59	200/4384	0.00487002	0.0292201	0.0248994	CDKN1A/RELA/RHOG/PDPN/KLF6/SPHK1/ITGB3/PLAUR	8

## Sheet: S8_Kegg_RLN_nTFHL
ID	Description	GeneRatio	BgRatio	pvalue	p.adjust	qvalue	geneID	Count
KEGG_CHRONIC_MYELOID_LEUKEMIA	KEGG_CHRONIC_MYELOID_LEUKEMIA	8/64	73/5245	2.26e-06	0.000205782	0.000123779	CDKN1A/RELA/RB1/MAPK1/PIK3CA/SOS1/CBL/CRKL	8
KEGG_T_CELL_RECEPTOR_SIGNALING_PATHWAY	KEGG_T_CELL_RECEPTOR_SIGNALING_PATHWAY	8/64	108/5245	4.23e-05	0.00124015	0.000745954	MAPK14/RELA/NFATC1/MAPK1/PIK3CA/MAPK9/SOS1/CBL	8
KEGG_REGULATION_OF_ACTIN_CYTOSKELETON	KEGG_REGULATION_OF_ACTIN_CYTOSKELETON	11/64	213/5245	4.27e-05	0.00124015	0.000745954	IQGAP1/ARPC5L/MAPK1/ROCK2/ROCK1/PIK3CA/RRAS/LIMK1/SOS1/ITGB3/CRKL	11
KEGG_ACUTE_MYELOID_LEUKEMIA	KEGG_ACUTE_MYELOID_LEUKEMIA	6/64	57/5245	5.81e-05	0.00124015	0.000745954	CEBPA/RELA/MAPK1/PIK3CA/PIM1/SOS1	6
KEGG_ERBB_SIGNALING_PATHWAY	KEGG_ERBB_SIGNALING_PATHWAY	7/64	87/5245	7.82e-05	0.00124015	0.000745954	CDKN1A/MAPK1/PIK3CA/MAPK9/SOS1/CBL/CRKL	7
KEGG_PROSTATE_CANCER	KEGG_PROSTATE_CANCER	7/64	89/5245	9.05e-05	0.00124015	0.000745954	CDKN1A/RELA/RB1/MAPK1/AR/PIK3CA/SOS1	7
KEGG_PATHWAYS_IN_CANCER	KEGG_PATHWAYS_IN_CANCER	13/64	325/5245	0.000115018	0.00124015	0.000745954	CDKN1A/CEBPA/RELA/RB1/PPARG/MAPK1/AR/PIK3CA/MAPK9/SOS1/CBL/CRKL/FZD6	13
KEGG_FOCAL_ADHESION	KEGG_FOCAL_ADHESION	10/64	199/5245	0.000124623	0.00124015	0.000745954	TNC/CAV1/MAPK1/ROCK2/ROCK1/PIK3CA/MAPK9/SOS1/ITGB3/CRKL	10
KEGG_NEUROTROPHIN_SIGNALING_PATHWAY	KEGG_NEUROTROPHIN_SIGNALING_PATHWAY	8/64	126/5245	0.000127125	0.00124015	0.000745954	BDNF/MAPK14/RELA/MAPK1/PIK3CA/MAPK9/SOS1/CRKL	8
KEGG_FC_GAMMA_R_MEDIATED_PHAGOCYTOSIS	KEGG_FC_GAMMA_R_MEDIATED_PHAGOCYTOSIS	7/64	96/5245	0.000146397	0.00124015	0.000745954	MYO10/ARPC5L/MAPK1/PIK3CA/SPHK1/LIMK1/CRKL	7
KEGG_AXON_GUIDANCE	KEGG_AXON_GUIDANCE	8/64	129/5245	0.000149908	0.00124015	0.000745954	EFNB1/NFATC1/EFNB2/EPHB4/MAPK1/ROCK2/ROCK1/LIMK1	8
KEGG_GLIOMA	KEGG_GLIOMA	5/64	65/5245	0.00108567	0.00823301	0.00495218	CDKN1A/RB1/MAPK1/PIK3CA/SOS1	5
KEGG_INSULIN_SIGNALING_PATHWAY	KEGG_INSULIN_SIGNALING_PATHWAY	7/64	137/5245	0.00127631	0.00893414	0.00537392	MAPK1/PIK3CA/MAPK9/SOS1/FLOT1/CBL/CRKL	7
KEGG_PANCREATIC_CANCER	KEGG_PANCREATIC_CANCER	5/64	70/5245	0.00151814	0.00986791	0.00593558	RELA/RB1/MAPK1/PIK3CA/MAPK9	5
KEGG_B_CELL_RECEPTOR_SIGNALING_PATHWAY	KEGG_B_CELL_RECEPTOR_SIGNALING_PATHWAY	5/64	75/5245	0.00206611	0.0119841	0.0072085	RELA/NFATC1/MAPK1/PIK3CA/SOS1	5
KEGG_VEGF_SIGNALING_PATHWAY	KEGG_VEGF_SIGNALING_PATHWAY	5/64	76/5245	0.00219105	0.0119841	0.0072085	MAPK14/NFATC1/MAPK1/PIK3CA/SPHK1	5
KEGG_WNT_SIGNALING_PATHWAY	KEGG_WNT_SIGNALING_PATHWAY	7/64	151/5245	0.00223879	0.0119841	0.0072085	NFATC1/ROCK2/ROCK1/MAPK9/DAAM2/SOX17/FZD6	7
KEGG_FC_EPSILON_RI_SIGNALING_PATHWAY	KEGG_FC_EPSILON_RI_SIGNALING_PATHWAY	5/64	79/5245	0.00259905	0.0131396	0.00790354	MAPK14/MAPK1/PIK3CA/MAPK9/SOS1	5
KEGG_DORSO_VENTRAL_AXIS_FORMATION	KEGG_DORSO_VENTRAL_AXIS_FORMATION	3/64	24/5245	0.00292109	0.0139905	0.00841533	MAPK1/FMN2/SOS1	3
KEGG_NON_SMALL_CELL_LUNG_CANCER	KEGG_NON_SMALL_CELL_LUNG_CANCER	4/64	54/5245	0.00403825	0.018374	0.0110521	RB1/MAPK1/PIK3CA/SOS1	4
KEGG_NOD_LIKE_RECEPTOR_SIGNALING_PATHWAY	KEGG_NOD_LIKE_RECEPTOR_SIGNALING_PATHWAY	4/64	62/5245	0.00662438	0.0287057	0.0172666	MAPK14/RELA/MAPK1/MAPK9	4
KEGG_CHEMOKINE_SIGNALING_PATHWAY	KEGG_CHEMOKINE_SIGNALING_PATHWAY	7/64	189/5245	0.00771545	0.0306741	0.0184506	RELA/MAPK1/ROCK2/ROCK1/PIK3CA/SOS1/CRKL	7
KEGG_TOLL_LIKE_RECEPTOR_SIGNALING_PATHWAY	KEGG_TOLL_LIKE_RECEPTOR_SIGNALING_PATHWAY	5/64	102/5245	0.00775279	0.0306741	0.0184506	MAPK14/RELA/MAPK1/PIK3CA/MAPK9	5
KEGG_RENAL_CELL_CARCINOMA	KEGG_RENAL_CELL_CARCINOMA	4/64	70/5245	0.0101274	0.0383995	0.0230975	MAPK1/PIK3CA/SOS1/CRKL	4
KEGG_MELANOMA	KEGG_MELANOMA	4/64	71/5245	0.0106354	0.0387128	0.0232859	CDKN1A/RB1/MAPK1/PIK3CA	4
KEGG_ALDOSTERONE_REGULATED_SODIUM_REABSORPTION	KEGG_ALDOSTERONE_REGULATED_SODIUM_REABSORPTION	3/64	42/5245	0.0141801	0.0477923	0.0287472	NR3C2/MAPK1/PIK3CA	3
KEGG_BLADDER_CANCER	KEGG_BLADDER_CANCER	3/64	42/5245	0.0141801	0.0477923	0.0287472	CDKN1A/RB1/MAPK1	3
KEGG_MAPK_SIGNALING_PATHWAY	KEGG_MAPK_SIGNALING_PATHWAY	8/64	267/5245	0.0150821	0.0490169	0.0294838	BDNF/MAPK14/RELA/MAPK1/RRAS/MAPK9/SOS1/CRKL	8

## Sheet: S9_GO_BP_RLN_nTFHL
ID	Description	GeneRatio	BgRatio	pvalue	p.adjust	qvalue	geneID	Count
GOBP_AMEBOIDAL_TYPE_CELL_MIGRATION	GOBP_AMEBOIDAL_TYPE_CELL_MIGRATION	21/115	495/18014	5.24e-12	1.33e-08	9.07e-09	EFNB1/MAPK14/IQGAP1/SNAI2/PPARG/EFNB2/EPHB4/LRG1/ROCK2/ROCK1/PIK3CA/MECP2/RRAS/SGPL1/CDH2/ZEB2/DAAM2/SOX17/AMOTL1/ITGB3/FBXW7	21
GOBP_REGULATION_OF_APOPTOTIC_SIGNALING_PATHWAY	GOBP_REGULATION_OF_APOPTOTIC_SIGNALING_PATHWAY	16/115	374/18014	2e-09	2.54e-06	1.73e-06	BDNF/RELA/SNAI2/CAV1/RB1/PEA15/BCL2L2/AR/FXN/BRCA1/MAPK9/RB1CC1/PARP1/FBXW7/SIAH2/PLAUR	16
GOBP_TISSUE_MIGRATION	GOBP_TISSUE_MIGRATION	15/115	376/18014	1.7e-08	1e-05	6.82e-06	MAPK14/SNAI2/PPARG/EFNB2/EPHB4/LRG1/ROCK2/ROCK1/PIK3CA/MECP2/RRAS/ZEB2/DAAM2/ITGB3/FBXW7	15
GOBP_NEGATIVE_REGULATION_OF_PHOSPHORUS_METABOLIC_PROCESS	GOBP_NEGATIVE_REGULATION_OF_PHOSPHORUS_METABOLIC_PROCESS	16/115	442/18014	2.13e-08	1e-05	6.82e-06	CDKN1A/HIPK3/CEBPA/IQGAP1/CAV1/CTDSP1/RB1/PPARG/SMYD3/ROCK2/ROCK1/FOXA2/TRIB3/CBL/PARP1/CRKL	16
GOBP_WOUND_HEALING	GOBP_WOUND_HEALING	16/115	444/18014	2.27e-08	1e-05	6.82e-06	CDKN1A/ADIPOR2/MERTK/MAPK14/B4GALT1/CAV1/ELK3/PPARG/LRG1/PIK3CA/PDPN/FOXA2/CD151/ITGB3/FZD6/PLAUR	16
GOBP_CELLULAR_RESPONSE_TO_IONIZING_RADIATION	GOBP_CELLULAR_RESPONSE_TO_IONIZING_RADIATION	8/115	75/18014	2.55e-08	1e-05	6.82e-06	CDKN1A/MAPK14/SNAI2/BRCA1/EGR1/CLOCK/XRCC6/MGMT	8
GOBP_RESPONSE_TO_IONIZING_RADIATION	GOBP_RESPONSE_TO_IONIZING_RADIATION	10/115	144/18014	2.84e-08	1e-05	6.82e-06	CDKN1A/MAPK14/SNAI2/BRCA1/EGR1/CLOCK/XRCC6/CBL/PARP1/MGMT	10
GOBP_NEGATIVE_REGULATION_OF_APOPTOTIC_SIGNALING_PATHWAY	GOBP_NEGATIVE_REGULATION_OF_APOPTOTIC_SIGNALING_PATHWAY	12/115	233/18014	3.15e-08	1e-05	6.82e-06	BDNF/RELA/SNAI2/RB1/PEA15/BCL2L2/AR/FXN/BRCA1/RB1CC1/SIAH2/PLAUR	12
GOBP_AORTIC_VALVE_MORPHOGENESIS	GOBP_AORTIC_VALVE_MORPHOGENESIS	6/115	32/18014	4.7e-08	1.33e-05	9.04e-06	SNAI2/NFATC1/RB1/ROCK2/ROCK1/JAG1	6
GOBP_POSITIVE_REGULATION_OF_CELL_ADHESION	GOBP_POSITIVE_REGULATION_OF_CELL_ADHESION	16/115	484/18014	7.49e-08	1.88e-05	1.28e-05	EFNB1/RELA/CAV1/MYO10/NFKBIZ/EFNB2/ROCK1/TGM2/PIK3CA/PDPN/FOXA2/RRAS/ITGB3/FLOT1/CRKL/PLAUR	16
GOBP_MESENCHYMAL_CELL_DIFFERENTIATION	GOBP_MESENCHYMAL_CELL_DIFFERENTIATION	12/115	254/18014	8.13e-08	1.88e-05	1.28e-05	EFNB1/SNAI2/RDH10/BAMBI/MAPK1/LRG1/ROCK2/ROCK1/PDPN/FOXA2/CDH2/JAG1	12
GOBP_GLAND_DEVELOPMENT	GOBP_GLAND_DEVELOPMENT	15/115	442/18014	1.41e-07	2.93e-05	2e-05	TNC/CEBPA/RELA/SNAI2/CAV1/NR3C1/MAPK1/AR/TGM2/PIK3CA/ID4/RB1CC1/FBXW7/MGMT/CRKL	15
GOBP_EPITHELIAL_CELL_DEVELOPMENT	GOBP_EPITHELIAL_CELL_DEVELOPMENT	11/115	218/18014	1.5e-07	2.93e-05	2e-05	CEBPA/B4GALT1/IQGAP1/ARID4B/VIM/AR/ROCK2/ROCK1/CDH2/JAG1/CLOCK	11
GOBP_SEMI_LUNAR_VALVE_DEVELOPMENT	GOBP_SEMI_LUNAR_VALVE_DEVELOPMENT	6/115	41/18014	2.22e-07	3.85e-05	2.63e-05	SNAI2/NFATC1/RB1/ROCK2/ROCK1/JAG1	6
GOBP_CELLULAR_RESPONSE_TO_ABIOTIC_STIMULUS	GOBP_CELLULAR_RESPONSE_TO_ABIOTIC_STIMULUS	13/115	337/18014	2.4e-07	3.85e-05	2.63e-05	CDKN1A/MTPN/MAPK14/SNAI2/PIK3CA/BRCA1/EGR1/CLOCK/REST/ITGB3/XRCC6/PARP1/MGMT	13
GOBP_RESPONSE_TO_TRANSFORMING_GROWTH_FACTOR_BETA	GOBP_RESPONSE_TO_TRANSFORMING_GROWTH_FACTOR_BETA	12/115	281/18014	2.43e-07	3.85e-05	2.63e-05	CAV1/NFATC1/PPARG/ARID4B/BAMBI/NR3C1/LRG1/ROCK2/ROCK1/ZEB2/PARP1/CRKL	12
GOBP_REGULATION_OF_ACTIN_FILAMENT_BASED_PROCESS	GOBP_REGULATION_OF_ACTIN_FILAMENT_BASED_PROCESS	14/115	406/18014	3.14e-07	4.7e-05	3.2e-05	MTPN/IQGAP1/CAV1/RHOG/ARPC5L/ROCK2/ROCK1/PIK3CA/PDPN/LIMK1/DAAM2/RGS4/S1PR1/ITGB3	14
GOBP_RAS_PROTEIN_SIGNAL_TRANSDUCTION	GOBP_RAS_PROTEIN_SIGNAL_TRANSDUCTION	13/115	354/18014	4.21e-07	5.93e-05	4.05e-05	CDKN1A/RHOG/RB1/ROCK2/ROCK1/PDPN/RRAS/LIMK1/SOS1/FLOT1/CBL/CRKL/RAP2A	13
GOBP_OSTEOBLAST_DIFFERENTIATION	GOBP_OSTEOBLAST_DIFFERENTIATION	11/115	246/18014	5.02e-07	6.66e-05	4.55e-05	TNC/CEBPA/MAPK14/SNAI2/PPARG/CRIM1/BAMBI/IL6R/ID4/JAG1/REST	11
GOBP_UROGENITAL_SYSTEM_DEVELOPMENT	GOBP_UROGENITAL_SYSTEM_DEVELOPMENT	13/115	361/18014	5.25e-07	6.66e-05	4.55e-05	TNC/IQGAP1/RDH10/EFNB2/AR/IL6R/ID4/SGPL1/EGR1/JAG1/SOX17/ITGB3/CRKL	13
GOBP_EPITHELIAL_CELL_PROLIFERATION	GOBP_EPITHELIAL_CELL_PROLIFERATION	15/115	492/18014	5.55e-07	6.71e-05	4.58e-05	UHRF1/B4GALT1/SNAI2/CAV1/RB1/PPARG/BCL2L2/EFNB2/MAPK1/LRG1/AR/JAG1/ITGB3/NEAT1/FBXW7	15
GOBP_REGULATION_OF_PROTEIN_MODIFICATION_BY_SMALL_PROTEIN_CONJUGATION_OR_REMOVAL	GOBP_REGULATION_OF_PROTEIN_MODIFICATION_BY_SMALL_PROTEIN_CONJUGATION_OR_REMOVAL	11/115	251/18014	6.13e-07	6.98e-05	4.76e-05	RELA/CAV1/BRCA1/SPHK1/EGR1/TRIB3/MAPK9/LIMK1/FBXW7/SIAH2/SART3	11
GOBP_NEURON_DEATH	GOBP_NEURON_DEATH	13/115	367/18014	6.32e-07	6.98e-05	4.76e-05	BDNF/RB1/NR3C1/EFNB2/ROCK1/PIK3CA/MECP2/EGR1/REST/CBL/PARP1/FBXW7/GRM4	13
GOBP_MESENCHYME_DEVELOPMENT	GOBP_MESENCHYME_DEVELOPMENT	12/115	314/18014	7.92e-07	8.38e-05	5.71e-05	EFNB1/SNAI2/RDH10/BAMBI/MAPK1/LRG1/ROCK2/ROCK1/PDPN/FOXA2/CDH2/JAG1	12
GOBP_REGULATION_OF_CANONICAL_WNT_SIGNALING_PATHWAY	GOBP_REGULATION_OF_CANONICAL_WNT_SIGNALING_PATHWAY	11/115	260/18014	8.68e-07	8.81e-05	6.01e-05	MAPK14/SNAI2/CAV1/BAMBI/EGR1/CDH2/ZEB2/DAAM2/SOX17/SIAH2/FZD6	11
GOBP_NEGATIVE_REGULATION_OF_PHOSPHORYLATION	GOBP_NEGATIVE_REGULATION_OF_PHOSPHORYLATION	13/115	382/18014	9.91e-07	9.68e-05	6.6e-05	CDKN1A/HIPK3/CEBPA/CAV1/CTDSP1/RB1/PPARG/SMYD3/ROCK1/FOXA2/TRIB3/CBL/CRKL	13
GOBP_INTRACELLULAR_RECEPTOR_SIGNALING_PATHWAY	GOBP_INTRACELLULAR_RECEPTOR_SIGNALING_PATHWAY	11/115	267/18014	1.13e-06	0.000105906	7.22e-05	NR3C2/RELA/SNAI2/PPARG/NR3C1/AR/BRCA1/CLOCK/PIM1/PARP1/CRKL	11
GOBP_REGULATION_OF_DNA_BINDING_TRANSCRIPTION_FACTOR_ACTIVITY	GOBP_REGULATION_OF_DNA_BINDING_TRANSCRIPTION_FACTOR_ACTIVITY	14/115	454/18014	1.19e-06	0.000108217	7.38e-05	MTPN/RELA/CAV1/RB1/PPARG/AR/FOXA2/SPHK1/CLOCK/MAPK9/PIM1/FLOT1/MTDH/FZD6	14
GOBP_GLAND_MORPHOGENESIS	GOBP_GLAND_MORPHOGENESIS	8/115	124/18014	1.28e-06	0.000112397	7.67e-05	TNC/SNAI2/CAV1/NR3C1/AR/TGM2/ID4/FBXW7	8
GOBP_HEART_VALVE_MORPHOGENESIS	GOBP_HEART_VALVE_MORPHOGENESIS	6/115	55/18014	1.33e-06	0.000112868	7.7e-05	SNAI2/NFATC1/RB1/ROCK2/ROCK1/JAG1	6
GOBP_REGULATION_OF_WNT_SIGNALING_PATHWAY	GOBP_REGULATION_OF_WNT_SIGNALING_PATHWAY	12/115	337/18014	1.66e-06	0.000132498	9.04e-05	MAPK14/SNAI2/CAV1/NFATC1/BAMBI/EGR1/CDH2/ZEB2/DAAM2/SOX17/SIAH2/FZD6	12
GOBP_NEGATIVE_REGULATION_OF_TRANSFERASE_ACTIVITY	GOBP_NEGATIVE_REGULATION_OF_TRANSFERASE_ACTIVITY	11/115	278/18014	1.67e-06	0.000132498	9.04e-05	CDKN1A/HIPK3/CEBPA/CAV1/RB1/PPARG/SMYD3/FOXA2/TRIB3/LIMK1/CBL	11
GOBP_EXTRINSIC_APOPTOTIC_SIGNALING_PATHWAY	GOBP_EXTRINSIC_APOPTOTIC_SIGNALING_PATHWAY	10/115	224/18014	1.73e-06	0.000132818	9.06e-05	RELA/SNAI2/CAV1/PEA15/BCL2L2/AR/IL6R/BRCA1/RB1CC1/SIAH2	10
GOBP_NEGATIVE_REGULATION_OF_WNT_SIGNALING_PATHWAY	GOBP_NEGATIVE_REGULATION_OF_WNT_SIGNALING_PATHWAY	9/115	175/18014	1.82e-06	0.000136259	9.29e-05	MAPK14/SNAI2/CAV1/NFATC1/EGR1/CDH2/SOX17/SIAH2/FZD6	9
GOBP_POSITIVE_REGULATION_OF_BINDING	GOBP_POSITIVE_REGULATION_OF_BINDING	9/115	176/18014	1.91e-06	0.000138761	9.46e-05	BDNF/CAV1/RB1/PPARG/BAMBI/TRIB3/FLOT1/PARP1/PLAUR	9
GOBP_ENDOTHELIAL_CELL_MIGRATION	GOBP_ENDOTHELIAL_CELL_MIGRATION	11/115	283/18014	1.99e-06	0.000140027	9.55e-05	MAPK14/SNAI2/PPARG/EFNB2/EPHB4/ROCK2/PIK3CA/MECP2/RRAS/ITGB3/FBXW7	11
GOBP_REGULATION_OF_LIPID_BIOSYNTHETIC_PROCESS	GOBP_REGULATION_OF_LIPID_BIOSYNTHETIC_PROCESS	9/115	181/18014	2.41e-06	0.00016544	0.000112829	SNAI2/RDH10/NR3C1/BRCA1/SPHK1/EGR1/TRIB3/REST/FBXW7	9
GOBP_REGULATION_OF_MIRNA_TRANSCRIPTION	GOBP_REGULATION_OF_MIRNA_TRANSCRIPTION	6/115	62/18014	2.73e-06	0.000182222	0.000124274	RELA/PPARG/NR3C1/EGR1/POU5F1/REST	6
GOBP_NEGATIVE_REGULATION_OF_LIPID_BIOSYNTHETIC_PROCESS	GOBP_NEGATIVE_REGULATION_OF_LIPID_BIOSYNTHETIC_PROCESS	6/115	63/18014	3e-06	0.000195224	0.000133142	SNAI2/BRCA1/SPHK1/TRIB3/REST/FBXW7	6
GOBP_REGULATION_OF_OSTEOBLAST_DIFFERENTIATION	GOBP_REGULATION_OF_OSTEOBLAST_DIFFERENTIATION	8/115	140/18014	3.2e-06	0.000199137	0.00013581	CEBPA/SNAI2/PPARG/CRIM1/BAMBI/IL6R/JAG1/REST	8
GOBP_NEGATIVE_REGULATION_OF_EXTRINSIC_APOPTOTIC_SIGNALING_PATHWAY	GOBP_NEGATIVE_REGULATION_OF_EXTRINSIC_APOPTOTIC_SIGNALING_PATHWAY	7/115	99/18014	3.3e-06	0.000199137	0.00013581	RELA/SNAI2/PEA15/AR/BRCA1/RB1CC1/SIAH2	7
GOBP_NEGATIVE_REGULATION_OF_KINASE_ACTIVITY	GOBP_NEGATIVE_REGULATION_OF_KINASE_ACTIVITY	10/115	241/18014	3.33e-06	0.000199137	0.00013581	CDKN1A/HIPK3/CEBPA/CAV1/RB1/PPARG/SMYD3/FOXA2/TRIB3/CBL	10
GOBP_NEGATIVE_REGULATION_OF_CANONICAL_WNT_SIGNALING_PATHWAY	GOBP_NEGATIVE_REGULATION_OF_CANONICAL_WNT_SIGNALING_PATHWAY	8/115	141/18014	3.37e-06	0.000199137	0.00013581	MAPK14/SNAI2/CAV1/EGR1/CDH2/SOX17/SIAH2/FZD6	8
GOBP_OSSIFICATION	GOBP_OSSIFICATION	13/115	428/18014	3.48e-06	0.000199137	0.00013581	TNC/CEBPA/MAPK14/SNAI2/PPARG/CRIM1/BAMBI/MAPK1/IL6R/ID4/JAG1/REST/S1PR1	13
GOBP_CELLULAR_RESPONSE_TO_RADIATION	GOBP_CELLULAR_RESPONSE_TO_RADIATION	9/115	190/18014	3.59e-06	0.000199137	0.00013581	CDKN1A/MAPK14/SNAI2/BRCA1/EGR1/CLOCK/XRCC6/PARP1/MGMT	9
GOBP_HEART_VALVE_DEVELOPMENT	GOBP_HEART_VALVE_DEVELOPMENT	6/115	65/18014	3.61e-06	0.000199137	0.00013581	SNAI2/NFATC1/RB1/ROCK2/ROCK1/JAG1	6
GOBP_REGULATION_OF_BINDING	GOBP_REGULATION_OF_BINDING	12/115	372/18014	4.6e-06	0.000243362	0.000165971	BDNF/CDKN1A/CAV1/RB1/PPARG/BAMBI/ROCK1/TRIB3/FLOT1/PARP1/FBXW7/PLAUR	12
GOBP_REGULATION_OF_FAT_CELL_DIFFERENTIATION	GOBP_REGULATION_OF_FAT_CELL_DIFFERENTIATION	8/115	147/18014	4.6e-06	0.000243362	0.000165971	CEBPA/MAPK14/SNAI2/PPARG/ID4/TRIB3/JAG1/PIM1	8
GOBP_CANONICAL_WNT_SIGNALING_PATHWAY	GOBP_CANONICAL_WNT_SIGNALING_PATHWAY	11/115	310/18014	4.77e-06	0.000247034	0.000168475	MAPK14/SNAI2/CAV1/BAMBI/EGR1/CDH2/ZEB2/DAAM2/SOX17/SIAH2/FZD6	11
GOBP_CELLULAR_RESPONSE_TO_PEPTIDE	GOBP_CELLULAR_RESPONSE_TO_PEPTIDE	12/115	378/18014	5.41e-06	0.000274794	0.000187407	RELA/CAV1/RB1/PPARG/VIM/BCL2L2/ROCK2/ROCK1/PIK3CA/TRIB3/ITGB3/PARP1	12
GOBP_RESPONSE_TO_RADIATION	GOBP_RESPONSE_TO_RADIATION	13/115	453/18014	6.44e-06	0.000314326	0.000214368	CDKN1A/MAPK14/RELA/SNAI2/MECP2/BRCA1/EGR1/CLOCK/ITGB3/XRCC6/CBL/PARP1/MGMT	13
GOBP_REGULATION_OF_MUSCLE_HYPERTROPHY	GOBP_REGULATION_OF_MUSCLE_HYPERTROPHY	6/115	72/18014	6.58e-06	0.000314326	0.000214368	MTPN/PPARG/ROCK2/ROCK1/RGS4/PARP1	6
GOBP_POSITIVE_REGULATION_OF_NF_KAPPAB_TRANSCRIPTION_FACTOR_ACTIVITY	GOBP_POSITIVE_REGULATION_OF_NF_KAPPAB_TRANSCRIPTION_FACTOR_ACTIVITY	8/115	155/18014	6.81e-06	0.000314326	0.000214368	MTPN/RELA/CAV1/AR/SPHK1/CLOCK/FLOT1/MTDH	8
GOBP_REGULATION_OF_EXTRINSIC_APOPTOTIC_SIGNALING_PATHWAY	GOBP_REGULATION_OF_EXTRINSIC_APOPTOTIC_SIGNALING_PATHWAY	8/115	155/18014	6.81e-06	0.000314326	0.000214368	RELA/SNAI2/CAV1/PEA15/AR/BRCA1/RB1CC1/SIAH2	8
GOBP_POSITIVE_REGULATION_OF_CELL_CELL_ADHESION	GOBP_POSITIVE_REGULATION_OF_CELL_CELL_ADHESION	11/115	322/18014	6.84e-06	0.000314326	0.000214368	EFNB1/RELA/CAV1/MYO10/NFKBIZ/EFNB2/PIK3CA/PDPN/FOXA2/FLOT1/PLAUR	11
GOBP_NEGATIVE_REGULATION_OF_MIRNA_METABOLIC_PROCESS	GOBP_NEGATIVE_REGULATION_OF_MIRNA_METABOLIC_PROCESS	4/115	20/18014	7.06e-06	0.000314326	0.000214368	RELA/PPARG/POU5F1/REST	4
GOBP_RESPONSE_TO_MURAMYL_DIPEPTIDE	GOBP_RESPONSE_TO_MURAMYL_DIPEPTIDE	4/115	20/18014	7.06e-06	0.000314326	0.000214368	MAPK14/RELA/VIM/JAG1	4
GOBP_CELL_CELL_SIGNALING_BY_WNT	GOBP_CELL_CELL_SIGNALING_BY_WNT	13/115	459/18014	7.42e-06	0.000324691	0.000221437	MAPK14/SNAI2/CAV1/NFATC1/BAMBI/EGR1/CDH2/ZEB2/DAAM2/SOX17/AMOTL1/SIAH2/FZD6	13
GOBP_CIRCADIAN_RHYTHM	GOBP_CIRCADIAN_RHYTHM	9/115	210/18014	8.1e-06	0.000348612	0.000237751	PPARG/ROCK2/ID4/EGR1/CLOCK/MAPK9/PARP1/FBXW7/SIAH2	9
GOBP_REGULATION_OF_MIRNA_METABOLIC_PROCESS	GOBP_REGULATION_OF_MIRNA_METABOLIC_PROCESS	6/115	75/18014	8.35e-06	0.000351503	0.000239722	RELA/PPARG/NR3C1/EGR1/POU5F1/REST	6
GOBP_TRANSMEMBRANE_RECEPTOR_PROTEIN_SERINE_THREONINE_KINASE_SIGNALING_PATHWAY	GOBP_TRANSMEMBRANE_RECEPTOR_PROTEIN_SERINE_THREONINE_KINASE_SIGNALING_PATHWAY	12/115	395/18014	8.44e-06	0.000351503	0.000239722	MAPK14/CAV1/PPARG/CRIM1/ARID4B/BAMBI/VIM/LRG1/EGR1/ZEB2/HIVEP1/PARP1	12
GOBP_CONNECTIVE_TISSUE_DEVELOPMENT	GOBP_CONNECTIVE_TISSUE_DEVELOPMENT	10/115	275/18014	1.06e-05	0.000435568	0.000297054	MAPK14/SNAI2/RB1/PPARG/IL6R/PIK3CA/ID4/PRRX1/EGR1/ITGB3	10
GOBP_REGULATION_OF_SMALL_MOLECULE_METABOLIC_PROCESS	GOBP_REGULATION_OF_SMALL_MOLECULE_METABOLIC_PROCESS	11/115	340/18014	1.14e-05	0.000459716	0.000313523	SNAI2/CAV1/RDH10/PPARG/NR3C1/FOXA2/BRCA1/EGR1/TRIB3/REST/PARP1	11
GOBP_REGULATION_OF_CIRCADIAN_RHYTHM	GOBP_REGULATION_OF_CIRCADIAN_RHYTHM	7/115	120/18014	1.18e-05	0.000468288	0.000319369	PPARG/ROCK2/CLOCK/MAPK9/PARP1/FBXW7/SIAH2	7
GOBP_MUSCLE_CELL_DIFFERENTIATION	GOBP_MUSCLE_CELL_DIFFERENTIATION	12/115	411/18014	1.26e-05	0.00048886	0.000333399	BDNF/MTPN/MAPK14/PTBP1/NFATC1/RB1/SMYD3/EFNB2/MECP2/CDH2/RGS4/FLOT1	12
GOBP_NEURONAL_STEM_CELL_POPULATION_MAINTENANCE	GOBP_NEURONAL_STEM_CELL_POPULATION_MAINTENANCE	4/115	23/18014	1.27e-05	0.00048886	0.000333399	PRRX1/CDH2/JAG1/REST	4
GOBP_CELL_FATE_COMMITMENT	GOBP_CELL_FATE_COMMITMENT	10/115	282/18014	1.32e-05	0.000501394	0.000341947	PPARG/AR/IL6R/PDPN/FOXA2/PRRX1/POU5F1/JAG1/SOX17/GAP43	10
GOBP_REGULATION_OF_LIPID_METABOLIC_PROCESS	GOBP_REGULATION_OF_LIPID_METABOLIC_PROCESS	11/115	346/18014	1.34e-05	0.000501489	0.000342012	SNAI2/CAV1/RDH10/PPARG/NR3C1/BRCA1/SPHK1/EGR1/TRIB3/REST/FBXW7	11
GOBP_CELLULAR_RESPONSE_TO_CHEMICAL_STRESS	GOBP_CELLULAR_RESPONSE_TO_CHEMICAL_STRESS	11/115	347/18014	1.38e-05	0.000506755	0.000345603	RELA/CAV1/MAPK1/PIK3CA/FXN/SPHK1/MAPK9/REST/PARP1/FBXW7/MGMT	11
GOBP_EPITHELIAL_TO_MESENCHYMAL_TRANSITION	GOBP_EPITHELIAL_TO_MESENCHYMAL_TRANSITION	8/115	171/18014	1.4e-05	0.000506755	0.000345603	SNAI2/BAMBI/LRG1/ROCK2/ROCK1/PDPN/FOXA2/JAG1	8
GOBP_STEM_CELL_PROLIFERATION	GOBP_STEM_CELL_PROLIFERATION	7/115	124/18014	1.46e-05	0.000523072	0.000356731	CEBPA/SNAI2/ID4/PRRX1/SOX17/PIM1/SART3	7
GOBP_REGULATION_OF_CELL_CELL_ADHESION	GOBP_REGULATION_OF_CELL_CELL_ADHESION	13/115	492/18014	1.55e-05	0.000547396	0.00037332	EFNB1/MAPK14/RELA/CAV1/MYO10/NFKBIZ/EFNB2/PIK3CA/PDPN/FOXA2/JAG1/FLOT1/PLAUR	13
GOBP_RESPONSE_TO_PEPTIDE_HORMONE	GOBP_RESPONSE_TO_PEPTIDE_HORMONE	12/115	423/18014	1.67e-05	0.000582091	0.000396981	MAPK14/RELA/CAV1/RB1/PPARG/ROCK2/ROCK1/PIK3CA/EGR1/TRIB3/ITGB3/PARP1	12
GOBP_ERBB_SIGNALING_PATHWAY	GOBP_ERBB_SIGNALING_PATHWAY	7/115	127/18014	1.71e-05	0.000586461	0.000399962	IQGAP1/MAPK1/PIK3CA/SOS1/CBL/FBXW7/PLAUR	7
GOBP_NEGATIVE_REGULATION_OF_EPITHELIAL_CELL_PROLIFERATION	GOBP_NEGATIVE_REGULATION_OF_EPITHELIAL_CELL_PROLIFERATION	8/115	177/18014	1.79e-05	0.00059253	0.000404101	B4GALT1/SNAI2/CAV1/RB1/PPARG/EFNB2/AR/FBXW7	8
GOBP_REGULATION_OF_VASCULATURE_DEVELOPMENT	GOBP_REGULATION_OF_VASCULATURE_DEVELOPMENT	11/115	357/18014	1.8e-05	0.00059253	0.000404101	PPARG/LRG1/ROCK2/ROCK1/MECP2/BRCA1/EPN2/RRAS/SPHK1/ITGB3/MTDH	11
GOBP_HEMOSTASIS	GOBP_HEMOSTASIS	9/115	232/18014	1.8e-05	0.00059253	0.000404101	MERTK/MAPK14/CAV1/PIK3CA/PDPN/FOXA2/ITGB3/FZD6/PLAUR	9
GOBP_CELL_JUNCTION_ASSEMBLY	GOBP_CELL_JUNCTION_ASSEMBLY	12/115	431/18014	2.01e-05	0.000655598	0.000447113	BDNF/SNAI2/CAV1/EFNB2/ROCK2/ROCK1/MECP2/CDH2/ITGB3/FLOT1/CRKL/GAP43	12
GOBP_RESPONSE_TO_MUSCLE_STRETCH	GOBP_RESPONSE_TO_MUSCLE_STRETCH	4/115	26/18014	2.11e-05	0.000679414	0.000463356	MAPK14/RELA/PIK3CA/CDH2	4
GOBP_MIRNA_METABOLIC_PROCESS	GOBP_MIRNA_METABOLIC_PROCESS	6/115	90/18014	2.39e-05	0.000748953	0.00051078	RELA/PPARG/NR3C1/EGR1/POU5F1/REST	6
GOBP_STEM_CELL_DEVELOPMENT	GOBP_STEM_CELL_DEVELOPMENT	6/115	90/18014	2.39e-05	0.000748953	0.00051078	EFNB1/SNAI2/RDH10/MAPK1/CDH2/JAG1	6
GOBP_RHYTHMIC_PROCESS	GOBP_RHYTHMIC_PROCESS	10/115	303/18014	2.45e-05	0.000759977	0.000518299	PPARG/ROCK2/ID4/SGPL1/EGR1/CLOCK/MAPK9/PARP1/FBXW7/SIAH2	10
GOBP_ENDOCRINE_SYSTEM_DEVELOPMENT	GOBP_ENDOCRINE_SYSTEM_DEVELOPMENT	7/115	135/18014	2.54e-05	0.000769194	0.000524585	NR3C1/MAPK1/IL6R/FOXA2/CDH2/CLOCK/CRKL	7
GOBP_POSITIVE_REGULATION_OF_NEURON_DEATH	GOBP_POSITIVE_REGULATION_OF_NEURON_DEATH	6/115	91/18014	2.54e-05	0.000769194	0.000524585	NR3C1/EFNB2/EGR1/REST/PARP1/FBXW7	6
GOBP_RESPONSE_TO_ISCHEMIA	GOBP_RESPONSE_TO_ISCHEMIA	5/115	55/18014	2.62e-05	0.00077723	0.000530065	CAV1/BCL2L2/ROCK2/EGR1/REST	5
GOBP_POSITIVE_REGULATION_OF_PROTEIN_MODIFICATION_BY_SMALL_PROTEIN_CONJUGATION_OR_REMOVAL	GOBP_POSITIVE_REGULATION_OF_PROTEIN_MODIFICATION_BY_SMALL_PROTEIN_CONJUGATION_OR_REMOVAL	7/115	136/18014	2.66e-05	0.00077723	0.000530065	CAV1/BRCA1/SPHK1/TRIB3/MAPK9/FBXW7/SART3	7
GOBP_REGULATION_OF_CELLULAR_KETONE_METABOLIC_PROCESS	GOBP_REGULATION_OF_CELLULAR_KETONE_METABOLIC_PROCESS	7/115	136/18014	2.66e-05	0.00077723	0.000530065	CAV1/RDH10/PPARG/BRCA1/EGR1/TRIB3/REST	7
GOBP_REGULATION_OF_STEM_CELL_PROLIFERATION	GOBP_REGULATION_OF_STEM_CELL_PROLIFERATION	6/115	92/18014	2.71e-05	0.000781404	0.000532912	CEBPA/SNAI2/ID4/PRRX1/SOX17/PIM1	6
GOBP_FAT_CELL_DIFFERENTIATION	GOBP_FAT_CELL_DIFFERENTIATION	9/115	245/18014	2.76e-05	0.000788227	0.000537565	CEBPA/MAPK14/SNAI2/PPARG/LRG1/ID4/TRIB3/JAG1/PIM1	9
GOBP_CELLULAR_RESPONSE_TO_PEPTIDE_HORMONE_STIMULUS	GOBP_CELLULAR_RESPONSE_TO_PEPTIDE_HORMONE_STIMULUS	10/115	308/18014	2.82e-05	0.000796122	0.000542949	RELA/CAV1/RB1/PPARG/ROCK2/ROCK1/PIK3CA/TRIB3/ITGB3/PARP1	10
GOBP_MUSCLE_CELL_PROLIFERATION	GOBP_MUSCLE_CELL_PROLIFERATION	9/115	247/18014	2.94e-05	0.000814047	0.000555174	CDKN1A/MAPK14/PPARG/IL6R/PIK3CA/PIM1/S1PR1/ITGB3/XRCC6	9
GOBP_GLIOGENESIS	GOBP_GLIOGENESIS	10/115	310/18014	2.98e-05	0.000814047	0.000555174	RB1/VIM/MAPK1/MECP2/ID4/RRAS/CDH2/DAAM2/CRKL/GAP43	10
GOBP_REPRODUCTIVE_SYSTEM_DEVELOPMENT	GOBP_REPRODUCTIVE_SYSTEM_DEVELOPMENT	10/115	310/18014	2.98e-05	0.000814047	0.000555174	TNC/MERTK/RDH10/ARID4B/BCL2L2/AR/ID4/SGPL1/CBL/CRKL	10
GOBP_RESPONSE_TO_GAMMA_RADIATION	GOBP_RESPONSE_TO_GAMMA_RADIATION	5/115	57/18014	3.12e-05	0.000838416	0.000571794	CDKN1A/EGR1/XRCC6/CBL/PARP1	5
GOBP_STEM_CELL_DIFFERENTIATION	GOBP_STEM_CELL_DIFFERENTIATION	9/115	249/18014	3.14e-05	0.000838416	0.000571794	EFNB1/MAPK14/SNAI2/RDH10/MAPK1/CDH2/JAG1/REST/SOX17	9
GOBP_HORMONE_MEDIATED_SIGNALING_PATHWAY	GOBP_HORMONE_MEDIATED_SIGNALING_PATHWAY	8/115	192/18014	3.22e-05	0.000851049	0.000580409	NR3C2/ADIPOR2/PPARG/NR3C1/AR/BRCA1/CLOCK/PARP1	8
GOBP_REGULATION_OF_DNA_METHYLATION	GOBP_REGULATION_OF_DNA_METHYLATION	4/115	29/18014	3.31e-05	0.000866194	0.000590738	PIK3CA/MECP2/BRCA1/PARP1	4
GOBP_REGULATION_OF_SUPRAMOLECULAR_FIBER_ORGANIZATION	GOBP_REGULATION_OF_SUPRAMOLECULAR_FIBER_ORGANIZATION	11/115	383/18014	3.43e-05	0.000887451	0.000605235	MTPN/ARPC5L/RB1/ROCK2/ROCK1/PIK3CA/MECP2/LIMK1/DAAM2/RGS4/S1PR1	11
GOBP_NEURAL_CREST_CELL_DIFFERENTIATION	GOBP_NEURAL_CREST_CELL_DIFFERENTIATION	6/115	97/18014	3.66e-05	0.000921146	0.000628215	EFNB1/SNAI2/RDH10/MAPK1/CDH2/JAG1	6
GOBP_REGULATION_OF_MUSCLE_ADAPTATION	GOBP_REGULATION_OF_MUSCLE_ADAPTATION	6/115	97/18014	3.66e-05	0.000921146	0.000628215	MTPN/PPARG/ROCK2/ROCK1/RGS4/PARP1	6
GOBP_NEURON_APOPTOTIC_PROCESS	GOBP_NEURON_APOPTOTIC_PROCESS	9/115	254/18014	3.66e-05	0.000921146	0.000628215	BDNF/RB1/NR3C1/ROCK1/PIK3CA/MECP2/PARP1/FBXW7/GRM4	9
GOBP_HEART_MORPHOGENESIS	GOBP_HEART_MORPHOGENESIS	9/115	259/18014	4.26e-05	0.00106158	0.00072399	SNAI2/PPP1R13L/EPHB4/JAG1/SOX17/PIM1/S1PR1/SOS1/CRKL	9
GOBP_MORPHOGENESIS_OF_AN_EPITHELIAL_SHEET	GOBP_MORPHOGENESIS_OF_AN_EPITHELIAL_SHEET	5/115	61/18014	4.35e-05	0.00107135	0.000730655	LRG1/PDPN/CD151/JAG1/SOS1	5
GOBP_RESPONSE_TO_ANGIOTENSIN	GOBP_RESPONSE_TO_ANGIOTENSIN	4/115	32/18014	4.94e-05	0.00120525	0.000821975	RELA/CAV1/ROCK2/ROCK1	4
GOBP_RESPONSE_TO_KETONE	GOBP_RESPONSE_TO_KETONE	8/115	205/18014	5.12e-05	0.00123883	0.000844871	CAV1/NR3C1/SMYD3/AR/ROCK2/PIK3CA/CBL/PARP1	8
GOBP_POSITIVE_REGULATION_OF_DNA_BINDING_TRANSCRIPTION_FACTOR_ACTIVITY	GOBP_POSITIVE_REGULATION_OF_DNA_BINDING_TRANSCRIPTION_FACTOR_ACTIVITY	9/115	266/18014	5.24e-05	0.00125012	0.000852575	MTPN/RELA/CAV1/PPARG/AR/SPHK1/CLOCK/FLOT1/MTDH	9
GOBP_PEPTIDYL_SERINE_MODIFICATION	GOBP_PEPTIDYL_SERINE_MODIFICATION	10/115	332/18014	5.32e-05	0.00125012	0.000852575	BDNF/HIPK3/MAPK14/CAV1/SMYD3/MAPK1/ROCK2/ROCK1/PIK3CA/MAPK9	10
GOBP_REGULATION_OF_DEVELOPMENTAL_GROWTH	GOBP_REGULATION_OF_DEVELOPMENTAL_GROWTH	10/115	332/18014	5.32e-05	0.00125012	0.000852575	BDNF/CDKN1A/MAPK14/AR/PIK3CA/FXN/SGPL1/LIMK1/RGS4/PIM1	10
GOBP_MUSCLE_HYPERTROPHY	GOBP_MUSCLE_HYPERTROPHY	6/115	104/18014	5.42e-05	0.00126169	0.00086046	MTPN/PPARG/ROCK2/ROCK1/RGS4/PARP1	6
GOBP_CELLULAR_RESPONSE_TO_STEROID_HORMONE_STIMULUS	GOBP_CELLULAR_RESPONSE_TO_STEROID_HORMONE_STIMULUS	8/115	209/18014	5.87e-05	0.00134284	0.000915804	NR3C2/NR3C1/SMYD3/AR/BRCA1/CLOCK/REST/PARP1	8
GOBP_REGULATION_OF_PROTEIN_UBIQUITINATION	GOBP_REGULATION_OF_PROTEIN_UBIQUITINATION	8/115	209/18014	5.87e-05	0.00134284	0.000915804	CAV1/BRCA1/SPHK1/TRIB3/MAPK9/LIMK1/FBXW7/SIAH2	8
GOBP_RESPONSE_TO_STEROID_HORMONE	GOBP_RESPONSE_TO_STEROID_HORMONE	10/115	339/18014	6.33e-05	0.00143502	0.000978673	NR3C2/CAV1/NR3C1/SMYD3/AR/PIK3CA/BRCA1/CLOCK/REST/PARP1	10
GOBP_REGULATION_OF_ENDOCYTOSIS	GOBP_REGULATION_OF_ENDOCYTOSIS	8/115	212/18014	6.49e-05	0.00145801	0.000994352	CAV1/EFNB2/ROCK1/SPHK1/CD151/ITGB3/FLOT1/CBL	8
GOBP_GLOMERULAR_MESANGIAL_CELL_PROLIFERATION	GOBP_GLOMERULAR_MESANGIAL_CELL_PROLIFERATION	3/115	13/18014	6.92e-05	0.00154088	0.00105087	IL6R/EGR1/ITGB3	3
GOBP_HEMATOPOIETIC_STEM_CELL_PROLIFERATION	GOBP_HEMATOPOIETIC_STEM_CELL_PROLIFERATION	4/115	35/18014	7.08e-05	0.00156381	0.00106651	CEBPA/SNAI2/PIM1/SART3	4
GOBP_REGULATION_OF_ACTIN_FILAMENT_ORGANIZATION	GOBP_REGULATION_OF_ACTIN_FILAMENT_ORGANIZATION	9/115	277/18014	7.16e-05	0.00156787	0.00106927	MTPN/ARPC5L/ROCK2/ROCK1/PIK3CA/LIMK1/DAAM2/RGS4/S1PR1	9
GOBP_NEGATIVE_REGULATION_OF_LIPID_METABOLIC_PROCESS	GOBP_NEGATIVE_REGULATION_OF_LIPID_METABOLIC_PROCESS	6/115	110/18014	7.41e-05	0.00160851	0.00109699	SNAI2/BRCA1/SPHK1/TRIB3/REST/FBXW7	6
GOBP_CELL_GROWTH	GOBP_CELL_GROWTH	12/115	496/18014	7.85e-05	0.00168212	0.00114719	BDNF/CDKN1A/TNC/MTPN/IQGAP1/RB1/FXN/SPHK1/LIMK1/SOX17/RGS4/CRKL	12
GOBP_ANIMAL_ORGAN_FORMATION	GOBP_ANIMAL_ORGAN_FORMATION	5/115	69/18014	7.88e-05	0.00168212	0.00114719	RDH10/MAPK1/AR/SOX17/PIM1	5
GOBP_REGULATION_OF_MUSCLE_CELL_DIFFERENTIATION	GOBP_REGULATION_OF_MUSCLE_CELL_DIFFERENTIATION	7/115	162/18014	8.11e-05	0.0017169	0.00117091	BDNF/MAPK14/PTBP1/NFATC1/EFNB2/MECP2/RGS4	7
GOBP_MUSCLE_TISSUE_DEVELOPMENT	GOBP_MUSCLE_TISSUE_DEVELOPMENT	11/115	423/18014	8.37e-05	0.00175655	0.00119796	MTPN/MAPK14/CAV1/RB1/PPP1R13L/EFNB2/EGR1/RGS4/PIM1/S1PR1/FLOT1	11
GOBP_GLOMERULUS_DEVELOPMENT	GOBP_GLOMERULUS_DEVELOPMENT	5/115	70/18014	8.45e-05	0.00175804	0.00119897	IQGAP1/IL6R/EGR1/JAG1/ITGB3	5
GOBP_POSITIVE_REGULATION_OF_MUSCLE_HYPERTROPHY	GOBP_POSITIVE_REGULATION_OF_MUSCLE_HYPERTROPHY	4/115	37/18014	8.85e-05	0.0018262	0.00124545	MTPN/ROCK2/ROCK1/PARP1	4
GOBP_NEGATIVE_REGULATION_OF_MUSCLE_CELL_DIFFERENTIATION	GOBP_NEGATIVE_REGULATION_OF_MUSCLE_CELL_DIFFERENTIATION	5/115	71/18014	9.04e-05	0.00185131	0.00126258	BDNF/PTBP1/NFATC1/MECP2/RGS4	5
GOBP_POSITIVE_REGULATION_OF_FAT_CELL_DIFFERENTIATION	GOBP_POSITIVE_REGULATION_OF_FAT_CELL_DIFFERENTIATION	5/115	72/18014	9.67e-05	0.00196358	0.00133914	CEBPA/MAPK14/SNAI2/PPARG/PIM1	5
GOBP_CELLULAR_RESPONSE_TO_OXIDATIVE_STRESS	GOBP_CELLULAR_RESPONSE_TO_OXIDATIVE_STRESS	9/115	290/18014	0.000101637	0.00204806	0.00139676	RELA/MAPK1/FXN/SPHK1/MAPK9/REST/PARP1/FBXW7/MGMT	9
GOBP_REGULATION_OF_PROTEIN_CATABOLIC_PROCESS	GOBP_REGULATION_OF_PROTEIN_CATABOLIC_PROCESS	10/115	361/18014	0.000106488	0.00212891	0.0014519	MYLIP/CEBPA/RELA/CAV1/ROCK1/TRIB3/MAPK9/FMN2/SOX17/FBXW7	10
GOBP_ANGIOTENSIN_ACTIVATED_SIGNALING_PATHWAY	GOBP_ANGIOTENSIN_ACTIVATED_SIGNALING_PATHWAY	3/115	15/18014	0.000109046	0.00213079	0.00145318	CAV1/ROCK2/ROCK1	3
GOBP_REGULATION_OF_CONNECTIVE_TISSUE_REPLACEMENT	GOBP_REGULATION_OF_CONNECTIVE_TISSUE_REPLACEMENT	3/115	15/18014	0.000109046	0.00213079	0.00145318	PPARG/ROCK2/ROCK1	3
GOBP_REGULATION_OF_HORMONE_METABOLIC_PROCESS	GOBP_REGULATION_OF_HORMONE_METABOLIC_PROCESS	4/115	39/18014	0.000109099	0.00213079	0.00145318	RDH10/NR3C1/EGR1/REST	4
GOBP_STRIATED_MUSCLE_CELL_DIFFERENTIATION	GOBP_STRIATED_MUSCLE_CELL_DIFFERENTIATION	9/115	295/18014	0.000115691	0.00224229	0.00152922	BDNF/MTPN/MAPK14/RB1/SMYD3/EFNB2/CDH2/RGS4/FLOT1	9
GOBP_POSITIVE_REGULATION_OF_ERBB_SIGNALING_PATHWAY	GOBP_POSITIVE_REGULATION_OF_ERBB_SIGNALING_PATHWAY	4/115	40/18014	0.000120627	0.00232024	0.00158239	SOS1/CBL/FBXW7/PLAUR	4
GOBP_INTRINSIC_APOPTOTIC_SIGNALING_PATHWAY	GOBP_INTRINSIC_APOPTOTIC_SIGNALING_PATHWAY	9/115	298/18014	0.00012488	0.00238399	0.00162586	CDKN1A/SNAI2/CAV1/BCL2L2/BRCA1/TRIB3/PARP1/FBXW7/PLAUR	9
GOBP_MUSCLE_ADAPTATION	GOBP_MUSCLE_ADAPTATION	6/115	122/18014	0.000131479	0.00245779	0.00167619	MTPN/PPARG/ROCK2/ROCK1/RGS4/PARP1	6
GOBP_NEGATIVE_REGULATION_OF_PROTEIN_SERINE_THREONINE_KINASE_ACTIVITY	GOBP_NEGATIVE_REGULATION_OF_PROTEIN_SERINE_THREONINE_KINASE_ACTIVITY	6/115	122/18014	0.000131479	0.00245779	0.00167619	CDKN1A/HIPK3/CEBPA/CAV1/RB1/PPARG	6
GOBP_REGULATION_OF_CELL_PROLIFERATION_INVOLVED_IN_KIDNEY_DEVELOPMENT	GOBP_REGULATION_OF_CELL_PROLIFERATION_INVOLVED_IN_KIDNEY_DEVELOPMENT	3/115	16/18014	0.000133586	0.00245779	0.00167619	IL6R/EGR1/ITGB3	3
GOBP_REGULATION_OF_HEMATOPOIETIC_STEM_CELL_PROLIFERATION	GOBP_REGULATION_OF_HEMATOPOIETIC_STEM_CELL_PROLIFERATION	3/115	16/18014	0.000133586	0.00245779	0.00167619	CEBPA/SNAI2/PIM1	3
GOBP_WHITE_FAT_CELL_DIFFERENTIATION	GOBP_WHITE_FAT_CELL_DIFFERENTIATION	3/115	16/18014	0.000133586	0.00245779	0.00167619	CEBPA/SNAI2/PPARG	3
GOBP_DNA_METHYLATION	GOBP_DNA_METHYLATION	5/115	79/18014	0.000150292	0.00274203	0.00187004	PIK3CA/MECP2/BRCA1/PARP1/MGMT	5
GOBP_SMOOTH_MUSCLE_CELL_PROLIFERATION	GOBP_SMOOTH_MUSCLE_CELL_PROLIFERATION	7/115	179/18014	0.000151195	0.00274203	0.00187004	CDKN1A/PPARG/IL6R/PIK3CA/S1PR1/ITGB3/XRCC6	7
GOBP_ACTIN_FILAMENT_ORGANIZATION	GOBP_ACTIN_FILAMENT_ORGANIZATION	11/115	454/18014	0.000155921	0.00279814	0.00190831	MTPN/RHOG/ARPC5L/ROCK2/ROCK1/PIK3CA/LIMK1/FMN2/DAAM2/RGS4/S1PR1	11
GOBP_TISSUE_REMODELING	GOBP_TISSUE_REMODELING	7/115	180/18014	0.000156493	0.00279814	0.00190831	CAV1/PPARG/ROCK2/ROCK1/JAG1/S1PR1/ITGB3	7
GOBP_REGULATION_OF_GENE_EXPRESSION_BY_GENOMIC_IMPRINTING	GOBP_REGULATION_OF_GENE_EXPRESSION_BY_GENOMIC_IMPRINTING	3/115	17/18014	0.000161458	0.00286672	0.00195508	ARID4B/MECP2/BRCA1	3
GOBP_VASCULOGENESIS	GOBP_VASCULOGENESIS	5/115	81/18014	0.000169137	0.00298222	0.00203385	CAV1/RRAS/SGPL1/SOX17/FBXW7	5
GOBP_RESPONSE_TO_INTERLEUKIN_6	GOBP_RESPONSE_TO_INTERLEUKIN_6	4/115	45/18014	0.00019189	0.0033084	0.00225631	CEBPA/RELA/IL6R/FOXA2	4
GOBP_STRESS_ACTIVATED_PROTEIN_KINASE_SIGNALING_CASCADE	GOBP_STRESS_ACTIVATED_PROTEIN_KINASE_SIGNALING_CASCADE	8/115	248/18014	0.000191985	0.0033084	0.00225631	HIPK3/MAPK14/MAPK1/SPHK1/MAPK9/RB1CC1/CRKL/RAP2A	8
GOBP_GLOMERULAR_MESANGIUM_DEVELOPMENT	GOBP_GLOMERULAR_MESANGIUM_DEVELOPMENT	3/115	18/18014	0.000192849	0.0033084	0.00225631	IL6R/EGR1/ITGB3	3
GOBP_NEGATIVE_REGULATION_OF_ANOIKIS	GOBP_NEGATIVE_REGULATION_OF_ANOIKIS	3/115	18/18014	0.000192849	0.0033084	0.00225631	SNAI2/CAV1/PIK3CA	3
GOBP_PLATELET_ACTIVATION	GOBP_PLATELET_ACTIVATION	6/115	134/18014	0.000219466	0.00373976	0.00255049	MERTK/MAPK14/PIK3CA/PDPN/ITGB3/FZD6	6
GOBP_POSITIVE_REGULATION_OF_PROTEIN_BINDING	GOBP_POSITIVE_REGULATION_OF_PROTEIN_BINDING	5/115	86/18014	0.000224156	0.00375032	0.00255769	BDNF/CAV1/BAMBI/TRIB3/FLOT1	5
GOBP_REGULATION_OF_TISSUE_REMODELING	GOBP_REGULATION_OF_TISSUE_REMODELING	5/115	86/18014	0.000224156	0.00375032	0.00255769	PPARG/ROCK2/ROCK1/S1PR1/ITGB3	5
GOBP_ENDOCRINE_PANCREAS_DEVELOPMENT	GOBP_ENDOCRINE_PANCREAS_DEVELOPMENT	4/115	47/18014	0.000227471	0.00375032	0.00255769	IL6R/FOXA2/CDH2/CLOCK	4
GOBP_LYMPHOCYTE_COSTIMULATION	GOBP_LYMPHOCYTE_COSTIMULATION	4/115	47/18014	0.000227471	0.00375032	0.00255769	EFNB1/CAV1/EFNB2/PIK3CA	4
GOBP_POSITIVE_REGULATION_OF_MIRNA_TRANSCRIPTION	GOBP_POSITIVE_REGULATION_OF_MIRNA_TRANSCRIPTION	4/115	47/18014	0.000227471	0.00375032	0.00255769	RELA/PPARG/NR3C1/EGR1	4
GOBP_STEROID_HORMONE_MEDIATED_SIGNALING_PATHWAY	GOBP_STEROID_HORMONE_MEDIATED_SIGNALING_PATHWAY	6/115	136/18014	0.000237809	0.00387606	0.00264345	NR3C2/NR3C1/AR/BRCA1/CLOCK/PARP1	6
GOBP_REGULATION_OF_MUSCLE_SYSTEM_PROCESS	GOBP_REGULATION_OF_MUSCLE_SYSTEM_PROCESS	8/115	256/18014	0.000238151	0.00387606	0.00264345	MTPN/CAV1/PPARG/ROCK2/ROCK1/SPHK1/RGS4/PARP1	8
GOBP_RHO_PROTEIN_SIGNAL_TRANSDUCTION	GOBP_RHO_PROTEIN_SIGNAL_TRANSDUCTION	6/115	141/18014	0.000288977	0.00467333	0.00318717	RHOG/ROCK2/ROCK1/PDPN/LIMK1/FLOT1	6
GOBP_AXON_DEVELOPMENT	GOBP_AXON_DEVELOPMENT	11/115	490/18014	0.000300714	0.00483236	0.00329563	BDNF/EFNB1/TNC/RHOG/EFNB2/EPHB4/CDH2/LIMK1/SOS1/FLOT1/GAP43	11
GOBP_RESPONSE_TO_OXYGEN_LEVELS	GOBP_RESPONSE_TO_OXYGEN_LEVELS	9/115	336/18014	0.000305003	0.00486783	0.00331982	CAV1/PPARG/ROCK2/MECP2/PDPN/EGR1/FMN2/REST/CBL	9
GOBP_REGULATION_OF_PROTEIN_BINDING	GOBP_REGULATION_OF_PROTEIN_BINDING	7/115	201/18014	0.000307449	0.00486783	0.00331982	BDNF/CDKN1A/CAV1/BAMBI/ROCK1/TRIB3/FLOT1	7
GOBP_CONNECTIVE_TISSUE_REPLACEMENT	GOBP_CONNECTIVE_TISSUE_REPLACEMENT	3/115	21/18014	0.000309967	0.00486783	0.00331982	PPARG/ROCK2/ROCK1	3
GOBP_APOPTOTIC_CELL_CLEARANCE	GOBP_APOPTOTIC_CELL_CLEARANCE	4/115	51/18014	0.000312507	0.00486783	0.00331982	MERTK/RHOG/TGM2/ITGB3	4
GOBP_BROWN_FAT_CELL_DIFFERENTIATION	GOBP_BROWN_FAT_CELL_DIFFERENTIATION	4/115	51/18014	0.000312507	0.00486783	0.00331982	CEBPA/MAPK14/LRG1/PIM1	4
GOBP_ENDOTHELIUM_DEVELOPMENT	GOBP_ENDOTHELIUM_DEVELOPMENT	6/115	144/18014	0.000323592	0.00497886	0.00339555	ROCK2/ROCK1/PDPN/JAG1/SOX17/S1PR1	6
GOBP_HEPATICOBILIARY_SYSTEM_DEVELOPMENT	GOBP_HEPATICOBILIARY_SYSTEM_DEVELOPMENT	6/115	144/18014	0.000323592	0.00497886	0.00339555	CEBPA/RELA/PIK3CA/SOX17/RB1CC1/FBXW7	6
GOBP_REGULATION_OF_CELLULAR_RESPONSE_TO_GROWTH_FACTOR_STIMULUS	GOBP_REGULATION_OF_CELLULAR_RESPONSE_TO_GROWTH_FACTOR_STIMULUS	9/115	339/18014	0.000325518	0.00497886	0.00339555	CAV1/PPARG/CRIM1/ARID4B/BAMBI/LRG1/EPN2/ZEB2/ITGB3	9
GOBP_CYTOKINE_MEDIATED_SIGNALING_PATHWAY	GOBP_CYTOKINE_MEDIATED_SIGNALING_PATHWAY	11/115	495/18014	0.000327791	0.0049836	0.00339877	ADIPOR2/CEBPA/RELA/CAV1/PPARG/TFF2/IL6R/SPHK1/EGR1/SOS1/CBL	11
GOBP_REGULATION_OF_INFLAMMATORY_RESPONSE	GOBP_REGULATION_OF_INFLAMMATORY_RESPONSE	10/115	417/18014	0.000340259	0.00514237	0.00350706	TNC/CEBPA/MAPK14/RELA/RB1/PPARG/NFKBIZ/SPHK1/CLOCK/NEAT1	10
GOBP_POSITIVE_REGULATION_OF_MAPK_CASCADE	GOBP_POSITIVE_REGULATION_OF_MAPK_CASCADE	11/115	498/18014	0.000345003	0.00518322	0.00353491	IQGAP1/AR/ROCK2/ROCK1/SPHK1/CDH2/ITGB3/RB1CC1/FBXW7/GRM4/CRKL	11
GOBP_REGULATION_OF_BICELLULAR_TIGHT_JUNCTION_ASSEMBLY	GOBP_REGULATION_OF_BICELLULAR_TIGHT_JUNCTION_ASSEMBLY	3/115	22/18014	0.000357243	0.00533553	0.00363879	SNAI2/ROCK2/ROCK1	3
GOBP_MULTICELLULAR_ORGANISM_GROWTH	GOBP_MULTICELLULAR_ORGANISM_GROWTH	6/115	147/18014	0.000361379	0.00536574	0.00365939	PPP1R13L/AR/PIK3CA/FXN/SGPL1/SOS1	6
GOBP_POSITIVE_REGULATION_OF_PROTEIN_CATABOLIC_PROCESS	GOBP_POSITIVE_REGULATION_OF_PROTEIN_CATABOLIC_PROCESS	7/115	209/18014	0.000389115	0.00574398	0.00391735	MYLIP/CEBPA/CAV1/TRIB3/MAPK9/SOX17/FBXW7	7
GOBP_CELL_PROLIFERATION_INVOLVED_IN_KIDNEY_DEVELOPMENT	GOBP_CELL_PROLIFERATION_INVOLVED_IN_KIDNEY_DEVELOPMENT	3/115	23/18014	0.000408923	0.00596699	0.00406944	IL6R/EGR1/ITGB3	3
GOBP_NEGATIVE_REGULATION_OF_POST_TRANSCRIPTIONAL_GENE_SILENCING	GOBP_NEGATIVE_REGULATION_OF_POST_TRANSCRIPTIONAL_GENE_SILENCING	3/115	23/18014	0.000408923	0.00596699	0.00406944	PPARG/POU5F1/NEAT1	3
GOBP_REGULATION_OF_CELLULAR_RESPONSE_TO_TRANSFORMING_GROWTH_FACTOR_BETA_STIMULUS	GOBP_REGULATION_OF_CELLULAR_RESPONSE_TO_TRANSFORMING_GROWTH_FACTOR_BETA_STIMULUS	6/115	151/18014	0.00041704	0.00605066	0.0041265	CAV1/PPARG/ARID4B/BAMBI/LRG1/ZEB2	6
GOBP_POSITIVE_REGULATION_OF_EPITHELIAL_TO_MESENCHYMAL_TRANSITION	GOBP_POSITIVE_REGULATION_OF_EPITHELIAL_TO_MESENCHYMAL_TRANSITION	4/115	56/18014	0.000448185	0.00642905	0.00438457	BAMBI/LRG1/PDPN/JAG1	4
GOBP_POSITIVE_REGULATION_OF_MIRNA_METABOLIC_PROCESS	GOBP_POSITIVE_REGULATION_OF_MIRNA_METABOLIC_PROCESS	4/115	56/18014	0.000448185	0.00642905	0.00438457	RELA/PPARG/NR3C1/EGR1	4
GOBP_RESPONSE_TO_NUTRIENT	GOBP_RESPONSE_TO_NUTRIENT	6/115	154/18014	0.000463014	0.00660445	0.00450418	SLC16A1/SNAI2/PPARG/FOXA2/PIM1/MGMT	6
GOBP_POSITIVE_REGULATION_OF_DNA_BINDING	GOBP_POSITIVE_REGULATION_OF_DNA_BINDING	4/115	57/18014	0.000479655	0.00680359	0.00464	RB1/PPARG/PARP1/PLAUR	4
GOBP_CELLULAR_KETONE_METABOLIC_PROCESS	GOBP_CELLULAR_KETONE_METABOLIC_PROCESS	7/115	218/18014	0.000500856	0.00706485	0.00481817	CAV1/RDH10/PPARG/BRCA1/EGR1/TRIB3/REST	7
GOBP_PLATELET_DERIVED_GROWTH_FACTOR_RECEPTOR_SIGNALING_PATHWAY	GOBP_PLATELET_DERIVED_GROWTH_FACTOR_RECEPTOR_SIGNALING_PATHWAY	4/115	58/18014	0.000512667	0.0071915	0.00490455	IQGAP1/SGPL1/ITGB3/CBL	4
GOBP_SEX_DIFFERENTIATION	GOBP_SEX_DIFFERENTIATION	8/115	288/18014	0.000522833	0.00721917	0.00492342	MERTK/RDH10/ARID4B/BCL2L2/AR/SGPL1/CBL/CRKL	8
GOBP_GLUCOCORTICOID_METABOLIC_PROCESS	GOBP_GLUCOCORTICOID_METABOLIC_PROCESS	3/115	25/18014	0.000526155	0.00721917	0.00492342	NR3C1/MECP2/REST	3
GOBP_REGULATION_OF_ANOIKIS	GOBP_REGULATION_OF_ANOIKIS	3/115	25/18014	0.000526155	0.00721917	0.00492342	SNAI2/CAV1/PIK3CA	3
GOBP_REGULATION_OF_HORMONE_BIOSYNTHETIC_PROCESS	GOBP_REGULATION_OF_HORMONE_BIOSYNTHETIC_PROCESS	3/115	25/18014	0.000526155	0.00721917	0.00492342	NR3C1/EGR1/REST	3
GOBP_TRANSFORMING_GROWTH_FACTOR_BETA_RECEPTOR_SIGNALING_PATHWAY	GOBP_TRANSFORMING_GROWTH_FACTOR_BETA_RECEPTOR_SIGNALING_PATHWAY	7/115	220/18014	0.000528856	0.00721917	0.00492342	CAV1/PPARG/ARID4B/BAMBI/LRG1/ZEB2/PARP1	7
GOBP_REGULATION_OF_CELL_SUBSTRATE_ADHESION	GOBP_REGULATION_OF_CELL_SUBSTRATE_ADHESION	7/115	222/18014	0.00055809	0.00757749	0.00516779	ROCK2/ROCK1/PDPN/RRAS/JAG1/ITGB3/CRKL	7
GOBP_DNA_METHYLATION_OR_DEMETHYLATION	GOBP_DNA_METHYLATION_OR_DEMETHYLATION	5/115	105/18014	0.000564601	0.00761385	0.00519259	PIK3CA/MECP2/BRCA1/PARP1/MGMT	5
GOBP_CARDIOCYTE_DIFFERENTIATION	GOBP_CARDIOCYTE_DIFFERENTIATION	6/115	160/18014	0.000566765	0.00761385	0.00519259	EFNB2/MAPK1/JAG1/REST/SOX17/RGS4	6
GOBP_REGULATION_OF_TRANSMEMBRANE_RECEPTOR_PROTEIN_SERINE_THREONINE_KINASE_SIGNALING_PATHWAY	GOBP_REGULATION_OF_TRANSMEMBRANE_RECEPTOR_PROTEIN_SERINE_THREONINE_KINASE_SIGNALING_PATHWAY	8/115	292/18014	0.00057246	0.00764987	0.00521716	CAV1/PPARG/CRIM1/ARID4B/BAMBI/LRG1/ZEB2/PARP1	8
GOBP_RESPONSE_TO_PLATELET_DERIVED_GROWTH_FACTOR	GOBP_RESPONSE_TO_PLATELET_DERIVED_GROWTH_FACTOR	3/115	26/18014	0.000592026	0.00786992	0.00536723	IQGAP1/ITGB3/CBL	3
GOBP_REGULATION_OF_EPITHELIAL_TO_MESENCHYMAL_TRANSITION	GOBP_REGULATION_OF_EPITHELIAL_TO_MESENCHYMAL_TRANSITION	5/115	107/18014	0.000615355	0.00813743	0.00554966	BAMBI/LRG1/PDPN/FOXA2/JAG1	5
GOBP_CORTICAL_CYTOSKELETON_ORGANIZATION	GOBP_CORTICAL_CYTOSKELETON_ORGANIZATION	4/115	61/18014	0.000621387	0.00817463	0.00557503	RHOG/ROCK2/ROCK1/FMNL3	4
GOBP_NEGATIVE_REGULATION_OF_SMALL_MOLECULE_METABOLIC_PROCESS	GOBP_NEGATIVE_REGULATION_OF_SMALL_MOLECULE_METABOLIC_PROCESS	5/115	108/18014	0.000641978	0.00840198	0.00573008	SNAI2/BRCA1/TRIB3/REST/PARP1	5
GOBP_MUSCLE_SYSTEM_PROCESS	GOBP_MUSCLE_SYSTEM_PROCESS	10/115	455/18014	0.000671342	0.00874122	0.00596145	MTPN/CAV1/PPARG/PPP1R13L/ROCK2/ROCK1/PIK3CA/SPHK1/RGS4/PARP1	10
GOBP_POSITIVE_REGULATION_OF_PROTEOLYSIS	GOBP_POSITIVE_REGULATION_OF_PROTEOLYSIS	9/115	376/18014	0.000687266	0.00890291	0.00607172	CEBPA/CAV1/PPARG/ROCK2/TRIB3/MAPK9/REST/FBXW7/SART3	9
GOBP_REGULATION_OF_NEUROGENESIS	GOBP_REGULATION_OF_NEUROGENESIS	9/115	377/18014	0.000700364	0.00902652	0.00615602	BDNF/CTDSP1/RB1/TGM2/MECP2/ID4/LIMK1/DAAM2/REST	9
GOBP_REGULATION_OF_ENDOTHELIAL_CELL_MIGRATION	GOBP_REGULATION_OF_ENDOTHELIAL_CELL_MIGRATION	7/115	231/18014	0.000705973	0.00905286	0.00617398	MAPK14/PPARG/ROCK2/MECP2/RRAS/ITGB3/FBXW7	7
GOBP_CELL_CELL_ADHESION_MEDIATED_BY_CADHERIN	GOBP_CELL_CELL_ADHESION_MEDIATED_BY_CADHERIN	3/115	28/18014	0.000739056	0.00938231	0.00639867	FOXA2/CDH2/FLOT1	3
GOBP_PROSTATE_GLAND_MORPHOGENESIS	GOBP_PROSTATE_GLAND_MORPHOGENESIS	3/115	28/18014	0.000739056	0.00938231	0.00639867	TNC/AR/ID4	3
GOBP_POSITIVE_REGULATION_OF_UBIQUITIN_DEPENDENT_PROTEIN_CATABOLIC_PROCESS	GOBP_POSITIVE_REGULATION_OF_UBIQUITIN_DEPENDENT_PROTEIN_CATABOLIC_PROCESS	5/115	112/18014	0.000757189	0.00956469	0.00652304	CEBPA/CAV1/TRIB3/MAPK9/FBXW7	5
GOBP_MALE_SEX_DIFFERENTIATION	GOBP_MALE_SEX_DIFFERENTIATION	6/115	171/18014	0.0008031	0.0100944	0.00688431	ARID4B/BCL2L2/AR/SGPL1/CBL/CRKL	6
GOBP_NEURON_PROJECTION_GUIDANCE	GOBP_NEURON_PROJECTION_GUIDANCE	7/115	237/18014	0.000820717	0.010265	0.00700067	BDNF/EFNB1/RHOG/EFNB2/EPHB4/SOS1/GAP43	7
GOBP_REGULATION_OF_INTRINSIC_APOPTOTIC_SIGNALING_PATHWAY	GOBP_REGULATION_OF_INTRINSIC_APOPTOTIC_SIGNALING_PATHWAY	6/115	172/18014	0.000827862	0.0103036	0.007027	SNAI2/CAV1/BCL2L2/PARP1/FBXW7/PLAUR	6
GOBP_DEVELOPMENT_OF_PRIMARY_SEXUAL_CHARACTERISTICS	GOBP_DEVELOPMENT_OF_PRIMARY_SEXUAL_CHARACTERISTICS	7/115	238/18014	0.000841196	0.0104185	0.00710536	RDH10/ARID4B/BCL2L2/AR/SGPL1/CBL/CRKL	7
GOBP_MOLTING_CYCLE	GOBP_MOLTING_CYCLE	5/115	115/18014	0.000853241	0.0105164	0.00717211	RELA/PPP1R13L/CLOCK/SOS1/FZD6	5
GOBP_REGULATION_OF_MRNA_METABOLIC_PROCESS	GOBP_REGULATION_OF_MRNA_METABOLIC_PROCESS	8/115	311/18014	0.000862994	0.0105852	0.00721905	MAPK14/PTBP1/VIM/ROCK2/ROCK1/HNRNPA2B1/REST/CASC3	8
GOBP_CELLULAR_RESPONSE_TO_OXYGEN_LEVELS	GOBP_CELLULAR_RESPONSE_TO_OXYGEN_LEVELS	6/115	174/18014	0.00087915	0.0107315	0.00731884	CAV1/PPARG/ROCK2/EGR1/FMN2/CBL	6
GOBP_CELLULAR_RESPONSE_TO_GAMMA_RADIATION	GOBP_CELLULAR_RESPONSE_TO_GAMMA_RADIATION	3/115	30/18014	0.000907459	0.0110241	0.00751836	CDKN1A/EGR1/XRCC6	3
GOBP_REGULATION_OF_BODY_FLUID_LEVELS	GOBP_REGULATION_OF_BODY_FLUID_LEVELS	9/115	393/18014	0.000939265	0.0113562	0.00774481	MERTK/MAPK14/CAV1/PIK3CA/PDPN/FOXA2/ITGB3/FZD6/PLAUR	9
GOBP_BLOOD_VESSEL_ENDOTHELIAL_CELL_MIGRATION	GOBP_BLOOD_VESSEL_ENDOTHELIAL_CELL_MIGRATION	6/115	178/18014	0.000989056	0.0118097	0.00805415	MAPK14/PPARG/EFNB2/EPHB4/MECP2/FBXW7	6
GOBP_MAMMARY_GLAND_EPITHELIUM_DEVELOPMENT	GOBP_MAMMARY_GLAND_EPITHELIUM_DEVELOPMENT	4/115	69/18014	0.000989875	0.0118097	0.00805415	NR3C1/MAPK1/AR/MGMT	4
GOBP_PEPTIDYL_THREONINE_MODIFICATION	GOBP_PEPTIDYL_THREONINE_MODIFICATION	5/115	119/18014	0.000995093	0.0118097	0.00805415	HIPK3/MAPK1/ROCK2/ROCK1/SPHK1	5
GOBP_ANGIOGENESIS_INVOLVED_IN_WOUND_HEALING	GOBP_ANGIOGENESIS_INVOLVED_IN_WOUND_HEALING	3/115	31/18014	0.00100004	0.0118097	0.00805415	ADIPOR2/B4GALT1/ITGB3	3
GOBP_CELL_SURFACE_RECEPTOR_SIGNALING_PATHWAY_INVOLVED_IN_HEART_DEVELOPMENT	GOBP_CELL_SURFACE_RECEPTOR_SIGNALING_PATHWAY_INVOLVED_IN_HEART_DEVELOPMENT	3/115	31/18014	0.00100004	0.0118097	0.00805415	SNAI2/JAG1/SOX17	3
GOBP_LEUKOCYTE_MIGRATION	GOBP_LEUKOCYTE_MIGRATION	9/115	399/18014	0.00104437	0.0122038	0.0083229	B4GALT1/RHOG/MAPK1/IL6R/ROCK1/S1PR1/SOS1/ITGB3/CRKL	9
GOBP_REGULATION_OF_PROTEIN_SERINE_THREONINE_KINASE_ACTIVITY	GOBP_REGULATION_OF_PROTEIN_SERINE_THREONINE_KINASE_ACTIVITY	9/115	399/18014	0.00104437	0.0122038	0.0083229	CDKN1A/HIPK3/CEBPA/IQGAP1/CAV1/RB1/PPARG/TRIB3/SOS1	9
GOBP_ORGAN_GROWTH	GOBP_ORGAN_GROWTH	6/115	180/18014	0.00104783	0.0122038	0.0083229	MAPK14/AR/FXN/RGS4/PIM1/S1PR1	6
GOBP_REGULATION_OF_DNA_BINDING	GOBP_REGULATION_OF_DNA_BINDING	5/115	121/18014	0.00107225	0.0124313	0.00847805	RB1/PPARG/PARP1/FBXW7/PLAUR	5
GOBP_MAINTENANCE_OF_CELL_NUMBER	GOBP_MAINTENANCE_OF_CELL_NUMBER	6/115	181/18014	0.0010782	0.0124434	0.0084863	ARID4B/PRRX1/CDH2/POU5F1/JAG1/REST	6
GOBP_REGULATION_OF_MACROPHAGE_DERIVED_FOAM_CELL_DIFFERENTIATION	GOBP_REGULATION_OF_MACROPHAGE_DERIVED_FOAM_CELL_DIFFERENTIATION	3/115	32/18014	0.00109838	0.0125621	0.00856727	PPARG/MAPK9/ITGB3	3
GOBP_RENAL_SYSTEM_VASCULATURE_DEVELOPMENT	GOBP_RENAL_SYSTEM_VASCULATURE_DEVELOPMENT	3/115	32/18014	0.00109838	0.0125621	0.00856727	IL6R/EGR1/ITGB3	3
GOBP_RECEPTOR_INTERNALIZATION	GOBP_RECEPTOR_INTERNALIZATION	5/115	122/18014	0.00111246	0.0126661	0.00863815	CAV1/EFNB2/GRIA1/ITGB3/FLOT1	5
GOBP_CELLULAR_RESPONSE_TO_XENOBIOTIC_STIMULUS	GOBP_CELLULAR_RESPONSE_TO_XENOBIOTIC_STIMULUS	6/115	183/18014	0.00114097	0.0128752	0.0087808	RB1/REST/ITGB3/SMOX/CRKL/RAP2A	6
GOBP_NOTCH_SIGNALING_PATHWAY	GOBP_NOTCH_SIGNALING_PATHWAY	6/115	183/18014	0.00114097	0.0128752	0.0087808	CEBPA/SNAI2/MECP2/EPN2/JAG1/FBXW7	6
GOBP_CARBOHYDRATE_HOMEOSTASIS	GOBP_CARBOHYDRATE_HOMEOSTASIS	7/115	251/18014	0.00114608	0.0128757	0.00878113	ADIPOR2/CEBPA/PTPRN2/SLC16A1/PPARG/PIK3CA/FOXA2	7
GOBP_REGULATION_OF_INTRACELLULAR_STEROID_HORMONE_RECEPTOR_SIGNALING_PATHWAY	GOBP_REGULATION_OF_INTRACELLULAR_STEROID_HORMONE_RECEPTOR_SIGNALING_PATHWAY	4/115	72/18014	0.00116084	0.0129841	0.00885503	AR/BRCA1/CLOCK/PARP1	4
GOBP_SYNAPSE_ASSEMBLY	GOBP_SYNAPSE_ASSEMBLY	6/115	184/18014	0.00117339	0.0130668	0.00891148	BDNF/EFNB2/MECP2/CDH2/CRKL/GAP43	6
GOBP_RESPONSE_TO_TUMOR_NECROSIS_FACTOR	GOBP_RESPONSE_TO_TUMOR_NECROSIS_FACTOR	7/115	253/18014	0.00119983	0.013276	0.00905412	CEBPA/MAPK14/RELA/NFATC1/MAPK1/BRCA1/SPHK1	7
GOBP_NEURON_DEATH_IN_RESPONSE_TO_OXIDATIVE_STRESS	GOBP_NEURON_DEATH_IN_RESPONSE_TO_OXIDATIVE_STRESS	3/115	33/18014	0.00120263	0.013276	0.00905412	REST/PARP1/FBXW7	3
GOBP_CELLULAR_RESPONSE_TO_EXTERNAL_STIMULUS	GOBP_CELLULAR_RESPONSE_TO_EXTERNAL_STIMULUS	8/115	328/18014	0.00121401	0.0133436	0.00910022	CDKN1A/MTPN/SNAI2/MAPK1/FOXA2/PIM1/ITGB3/CBL	8
GOBP_NEGATIVE_REGULATION_OF_NEURON_DIFFERENTIATION	GOBP_NEGATIVE_REGULATION_OF_NEURON_DIFFERENTIATION	4/115	73/18014	0.00122215	0.0133752	0.00912179	CTDSP1/ID4/JAG1/REST	4
GOBP_REGULATION_OF_CELL_MATRIX_ADHESION	GOBP_REGULATION_OF_CELL_MATRIX_ADHESION	5/115	125/18014	0.00123979	0.01351	0.0092137	ROCK2/ROCK1/RRAS/JAG1/ITGB3	5
GOBP_NEGATIVE_REGULATION_OF_CELL_DEVELOPMENT	GOBP_NEGATIVE_REGULATION_OF_CELL_DEVELOPMENT	6/115	187/18014	0.0012749	0.0137743	0.00939398	CTDSP1/RB1/ID4/DAAM2/REST/FBXW7	6
GOBP_POSITIVE_REGULATION_OF_VASCULATURE_DEVELOPMENT	GOBP_POSITIVE_REGULATION_OF_VASCULATURE_DEVELOPMENT	6/115	187/18014	0.0012749	0.0137743	0.00939398	LRG1/BRCA1/RRAS/SPHK1/ITGB3/MTDH	6
GOBP_CELLULAR_RESPONSE_TO_VASCULAR_ENDOTHELIAL_GROWTH_FACTOR_STIMULUS	GOBP_CELLULAR_RESPONSE_TO_VASCULAR_ENDOTHELIAL_GROWTH_FACTOR_STIMULUS	4/115	74/18014	0.00128569	0.0138321	0.0094334	MAPK14/RELA/PIK3CA/SPHK1	4
GOBP_POSITIVE_REGULATION_OF_KINASE_ACTIVITY	GOBP_POSITIVE_REGULATION_OF_KINASE_ACTIVITY	10/115	498/18014	0.00132995	0.0142478	0.00971693	CDKN1A/MERTK/IQGAP1/EPHB4/IL6R/PIK3CA/EGR1/ITGB3/XRCC6/FBXW7	10
GOBP_STRIATED_MUSCLE_TISSUE_DEVELOPMENT	GOBP_STRIATED_MUSCLE_TISSUE_DEVELOPMENT	7/115	258/18014	0.00134286	0.0143258	0.00977006	MTPN/MAPK14/PPP1R13L/EFNB2/RGS4/PIM1/S1PR1	7
GOBP_IMMUNE_RESPONSE_REGULATING_CELL_SURFACE_RECEPTOR_SIGNALING_PATHWAY	GOBP_IMMUNE_RESPONSE_REGULATING_CELL_SURFACE_RECEPTOR_SIGNALING_PATHWAY	8/115	334/18014	0.0013621	0.0144701	0.00986853	RELA/NFKBIZ/MAPK1/PIK3CA/MAPK9/LIMK1/SOS1/CRKL	8
GOBP_IMMUNE_RESPONSE_REGULATING_SIGNALING_PATHWAY	GOBP_IMMUNE_RESPONSE_REGULATING_SIGNALING_PATHWAY	10/115	500/18014	0.00137024	0.014496	0.00988614	RELA/CAV1/NFKBIZ/MAPK1/PIK3CA/MAPK9/LIMK1/SOS1/FLOT1/CRKL	10
GOBP_DNA_MODIFICATION	GOBP_DNA_MODIFICATION	5/115	128/18014	0.0013776	0.0145133	0.00989799	PIK3CA/MECP2/BRCA1/PARP1/MGMT	5
GOBP_REGULATION_OF_HEMOPOIESIS	GOBP_REGULATION_OF_HEMOPOIESIS	9/115	416/18014	0.00139503	0.0146363	0.00998187	CEBPA/MAPK14/SNAI2/RB1/NFKBIZ/JAG1/SOS1/XRCC6/FBXW7	9
GOBP_REGULATION_OF_STEROID_BIOSYNTHETIC_PROCESS	GOBP_REGULATION_OF_STEROID_BIOSYNTHETIC_PROCESS	4/115	76/18014	0.00141965	0.0147497	0.0100592	SNAI2/NR3C1/EGR1/REST	4
GOBP_ANOIKIS	GOBP_ANOIKIS	3/115	35/18014	0.00142936	0.0147497	0.0100592	SNAI2/CAV1/PIK3CA	3
GOBP_HISTONE_H3_K9_METHYLATION	GOBP_HISTONE_H3_K9_METHYLATION	3/115	35/18014	0.00142936	0.0147497	0.0100592	ARID4B/MECP2/BRCA1	3
GOBP_REGULATION_OF_INTRACELLULAR_ESTROGEN_RECEPTOR_SIGNALING_PATHWAY	GOBP_REGULATION_OF_INTRACELLULAR_ESTROGEN_RECEPTOR_SIGNALING_PATHWAY	3/115	35/18014	0.00142936	0.0147497	0.0100592	AR/BRCA1/PARP1	3
GOBP_POSITIVE_REGULATION_OF_GROWTH	GOBP_POSITIVE_REGULATION_OF_GROWTH	7/115	261/18014	0.00143489	0.0147497	0.0100592	BDNF/MTPN/MAPK14/FXN/SPHK1/LIMK1/PIM1	7
GOBP_PROTEIN_LOCALIZATION_TO_CELL_PERIPHERY	GOBP_PROTEIN_LOCALIZATION_TO_CELL_PERIPHERY	8/115	338/18014	0.00146857	0.0150351	0.0102538	CAV1/RHOG/AR/ROCK2/ROCK1/CDH2/FLOT1/RAP2A	8
GOBP_REGULATION_OF_NEURON_DIFFERENTIATION	GOBP_REGULATION_OF_NEURON_DIFFERENTIATION	6/115	196/18014	0.00162008	0.0165196	0.0112662	BDNF/CTDSP1/ROCK1/ID4/JAG1/REST	6
GOBP_REGULATION_OF_DEPHOSPHORYLATION	GOBP_REGULATION_OF_DEPHOSPHORYLATION	5/115	133/18014	0.00163195	0.0165741	0.0113034	PTBP1/IQGAP1/ROCK2/ROCK1/CAMTA1	5
GOBP_BRAIN_MORPHOGENESIS	GOBP_BRAIN_MORPHOGENESIS	3/115	37/18014	0.00168123	0.0170066	0.0115984	CDH2/SOS1/FZD6	3
GOBP_REGULATION_OF_ERBB_SIGNALING_PATHWAY	GOBP_REGULATION_OF_ERBB_SIGNALING_PATHWAY	4/115	80/18014	0.00171622	0.0172916	0.0117928	SOS1/CBL/FBXW7/PLAUR	4
GOBP_MEMBRANE_RAFT_ASSEMBLY	GOBP_MEMBRANE_RAFT_ASSEMBLY	2/115	10/18014	0.00175826	0.0174383	0.0118928	CAV1/FLOT1	2
GOBP_POSITIVE_REGULATION_OF_EPITHELIAL_CELL_PROLIFERATION_INVOLVED_IN_WOUND_HEALING	GOBP_POSITIVE_REGULATION_OF_EPITHELIAL_CELL_PROLIFERATION_INVOLVED_IN_WOUND_HEALING	2/115	10/18014	0.00175826	0.0174383	0.0118928	B4GALT1/LRG1	2
GOBP_REGULATION_OF_TOLL_LIKE_RECEPTOR_3_SIGNALING_PATHWAY	GOBP_REGULATION_OF_TOLL_LIKE_RECEPTOR_3_SIGNALING_PATHWAY	2/115	10/18014	0.00175826	0.0174383	0.0118928	CAV1/FLOT1	2
GOBP_RESPONSE_TO_LIPOTEICHOIC_ACID	GOBP_RESPONSE_TO_LIPOTEICHOIC_ACID	2/115	10/18014	0.00175826	0.0174383	0.0118928	MAPK14/RELA	2
GOBP_RESPONSE_TO_INSULIN	GOBP_RESPONSE_TO_INSULIN	7/115	271/18014	0.00177771	0.0175627	0.0119776	MAPK14/RB1/PPARG/PIK3CA/EGR1/TRIB3/PARP1	7
GOBP_SYNAPSE_ORGANIZATION	GOBP_SYNAPSE_ORGANIZATION	9/115	432/18014	0.00180652	0.0177781	0.0121245	BDNF/TNC/MAPK14/EFNB2/MECP2/CDH2/REST/CRKL/GAP43	9
GOBP_POSITIVE_REGULATION_OF_PROTEOLYSIS_INVOLVED_IN_PROTEIN_CATABOLIC_PROCESS	GOBP_POSITIVE_REGULATION_OF_PROTEOLYSIS_INVOLVED_IN_PROTEIN_CATABOLIC_PROCESS	5/115	137/18014	0.00185905	0.0182042	0.0124151	CEBPA/CAV1/TRIB3/MAPK9/FBXW7	5
GOBP_POSITIVE_REGULATION_OF_CELLULAR_CATABOLIC_PROCESS	GOBP_POSITIVE_REGULATION_OF_CELLULAR_CATABOLIC_PROCESS	9/115	434/18014	0.00186416	0.0182042	0.0124151	CEBPA/CAV1/ROCK2/ROCK1/TRIB3/MAPK9/MTDH/RB1CC1/FBXW7	9
GOBP_ASTROCYTE_DIFFERENTIATION	GOBP_ASTROCYTE_DIFFERENTIATION	4/115	82/18014	0.00187954	0.0182143	0.012422	VIM/MAPK1/ID4/GAP43	4
GOBP_PANCREAS_DEVELOPMENT	GOBP_PANCREAS_DEVELOPMENT	4/115	82/18014	0.00187954	0.0182143	0.012422	IL6R/FOXA2/CDH2/CLOCK	4
GOBP_MAMMARY_GLAND_DEVELOPMENT	GOBP_MAMMARY_GLAND_DEVELOPMENT	5/115	138/18014	0.00191926	0.0185285	0.0126363	CAV1/NR3C1/MAPK1/AR/MGMT	5
GOBP_RESPONSE_TO_OXIDATIVE_STRESS	GOBP_RESPONSE_TO_OXIDATIVE_STRESS	9/115	437/18014	0.00195338	0.018701	0.0127539	RELA/MAPK1/FXN/SPHK1/MAPK9/REST/PARP1/FBXW7/MGMT	9
GOBP_EPIBOLY	GOBP_EPIBOLY	3/115	39/18014	0.00195922	0.018701	0.0127539	LRG1/PDPN/CD151	3
GOBP_FOAM_CELL_DIFFERENTIATION	GOBP_FOAM_CELL_DIFFERENTIATION	3/115	39/18014	0.00195922	0.018701	0.0127539	PPARG/MAPK9/ITGB3	3
GOBP_T_CELL_RECEPTOR_SIGNALING_PATHWAY	GOBP_T_CELL_RECEPTOR_SIGNALING_PATHWAY	5/115	139/18014	0.00198089	0.0187854	0.0128115	RELA/NFKBIZ/MAPK1/PIK3CA/CRKL	5
GOBP_REGULATION_OF_CELL_JUNCTION_ASSEMBLY	GOBP_REGULATION_OF_CELL_JUNCTION_ASSEMBLY	6/115	204/18014	0.00198287	0.0187854	0.0128115	BDNF/SNAI2/CAV1/ROCK2/ROCK1/FLOT1	6
GOBP_CORTICAL_ACTIN_CYTOSKELETON_ORGANIZATION	GOBP_CORTICAL_ACTIN_CYTOSKELETON_ORGANIZATION	3/115	40/18014	0.0021083	0.0195451	0.0133296	ROCK2/ROCK1/FMNL3	3
GOBP_BERGMANN_GLIAL_CELL_DIFFERENTIATION	GOBP_BERGMANN_GLIAL_CELL_DIFFERENTIATION	2/115	11/18014	0.00214003	0.0195451	0.0133296	VIM/MAPK1	2
GOBP_CAVEOLIN_MEDIATED_ENDOCYTOSIS	GOBP_CAVEOLIN_MEDIATED_ENDOCYTOSIS	2/115	11/18014	0.00214003	0.0195451	0.0133296	CAV1/MAPK1	2
GOBP_CELLULAR_RESPONSE_TO_TESTOSTERONE_STIMULUS	GOBP_CELLULAR_RESPONSE_TO_TESTOSTERONE_STIMULUS	2/115	11/18014	0.00214003	0.0195451	0.0133296	AR/ROCK2	2
GOBP_NOTCH_SIGNALING_INVOLVED_IN_HEART_DEVELOPMENT	GOBP_NOTCH_SIGNALING_INVOLVED_IN_HEART_DEVELOPMENT	2/115	11/18014	0.00214003	0.0195451	0.0133296	SNAI2/JAG1	2
GOBP_PLASMA_MEMBRANE_RAFT_ORGANIZATION	GOBP_PLASMA_MEMBRANE_RAFT_ORGANIZATION	2/115	11/18014	0.00214003	0.0195451	0.0133296	CAV1/FLOT1	2
GOBP_POSITIVE_REGULATION_OF_CELL_CELL_ADHESION_MEDIATED_BY_CADHERIN	GOBP_POSITIVE_REGULATION_OF_CELL_CELL_ADHESION_MEDIATED_BY_CADHERIN	2/115	11/18014	0.00214003	0.0195451	0.0133296	FOXA2/FLOT1	2
GOBP_POSITIVE_REGULATION_OF_HISTONE_H3_K9_METHYLATION	GOBP_POSITIVE_REGULATION_OF_HISTONE_H3_K9_METHYLATION	2/115	11/18014	0.00214003	0.0195451	0.0133296	MECP2/BRCA1	2
GOBP_REGULATION_OF_GLUCOCORTICOID_METABOLIC_PROCESS	GOBP_REGULATION_OF_GLUCOCORTICOID_METABOLIC_PROCESS	2/115	11/18014	0.00214003	0.0195451	0.0133296	NR3C1/REST	2
GOBP_VITAMIN_D_RECEPTOR_SIGNALING_PATHWAY	GOBP_VITAMIN_D_RECEPTOR_SIGNALING_PATHWAY	2/115	11/18014	0.00214003	0.0195451	0.0133296	SNAI2/PIM1	2
GOBP_REGULATION_OF_NEURON_PROJECTION_DEVELOPMENT	GOBP_REGULATION_OF_NEURON_PROJECTION_DEVELOPMENT	9/115	446/18014	0.00224174	0.0204006	0.0139131	BDNF/MYLIP/VIM/EFNB2/PRRX1/CDH2/LIMK1/CRKL/RAP2A	9
GOBP_CELL_CELL_JUNCTION_ORGANIZATION	GOBP_CELL_CELL_JUNCTION_ORGANIZATION	6/115	210/18014	0.002293	0.0207926	0.0141804	SNAI2/CAV1/EFNB2/ROCK2/ROCK1/CDH2	6
GOBP_NEGATIVE_REGULATION_OF_ORGANELLE_ORGANIZATION	GOBP_NEGATIVE_REGULATION_OF_ORGANELLE_ORGANIZATION	8/115	364/18014	0.00233235	0.0209431	0.014283	MTPN/PPARG/BCL2L2/PIK3CA/FXN/BRCA1/S1PR1/PARP1	8
GOBP_LIPID_STORAGE	GOBP_LIPID_STORAGE	4/115	87/18014	0.00233434	0.0209431	0.014283	CAV1/PPARG/ITGB3/FBXW7	4
GOBP_REGULATION_OF_FIBROBLAST_PROLIFERATION	GOBP_REGULATION_OF_FIBROBLAST_PROLIFERATION	4/115	87/18014	0.00233434	0.0209431	0.014283	CDKN1A/CAV1/SPHK1/ITGB3	4
GOBP_RESPONSE_TO_MECHANICAL_STIMULUS	GOBP_RESPONSE_TO_MECHANICAL_STIMULUS	6/115	211/18014	0.00234805	0.0209919	0.0143163	MTPN/MAPK14/RELA/PIK3CA/CDH2/ITGB3	6
GOBP_PROTEIN_LOCALIZATION_TO_PLASMA_MEMBRANE	GOBP_PROTEIN_LOCALIZATION_TO_PLASMA_MEMBRANE	7/115	286/18014	0.00240771	0.0214498	0.0146286	RHOG/AR/ROCK2/ROCK1/CDH2/FLOT1/RAP2A	7
GOBP_CELLULAR_RESPONSE_TO_NUTRIENT	GOBP_CELLULAR_RESPONSE_TO_NUTRIENT	3/115	42/18014	0.00242716	0.0215474	0.0146952	SNAI2/FOXA2/PIM1	3
GOBP_CELL_SUBSTRATE_ADHESION	GOBP_CELL_SUBSTRATE_ADHESION	8/115	369/18014	0.00253676	0.0221607	0.0151134	MERTK/ROCK2/ROCK1/PDPN/RRAS/JAG1/ITGB3/CRKL	8
GOBP_HISTONE_H4_K20_METHYLATION	GOBP_HISTONE_H4_K20_METHYLATION	2/115	12/18014	0.00255734	0.0221607	0.0151134	ARID4B/BRCA1	2
GOBP_LEYDIG_CELL_DIFFERENTIATION	GOBP_LEYDIG_CELL_DIFFERENTIATION	2/115	12/18014	0.00255734	0.0221607	0.0151134	AR/SGPL1	2
GOBP_POSITIVE_REGULATION_OF_CONNECTIVE_TISSUE_REPLACEMENT	GOBP_POSITIVE_REGULATION_OF_CONNECTIVE_TISSUE_REPLACEMENT	2/115	12/18014	0.00255734	0.0221607	0.0151134	ROCK2/ROCK1	2
GOBP_POSITIVE_REGULATION_OF_INTRACELLULAR_STEROID_HORMONE_RECEPTOR_SIGNALING_PATHWAY	GOBP_POSITIVE_REGULATION_OF_INTRACELLULAR_STEROID_HORMONE_RECEPTOR_SIGNALING_PATHWAY	2/115	12/18014	0.00255734	0.0221607	0.0151134	AR/PARP1	2
GOBP_REGULATION_OF_POSTSYNAPTIC_NEUROTRANSMITTER_RECEPTOR_INTERNALIZATION	GOBP_REGULATION_OF_POSTSYNAPTIC_NEUROTRANSMITTER_RECEPTOR_INTERNALIZATION	2/115	12/18014	0.00255734	0.0221607	0.0151134	EFNB2/ITGB3	2
GOBP_REGULATION_OF_VITAMIN_METABOLIC_PROCESS	GOBP_REGULATION_OF_VITAMIN_METABOLIC_PROCESS	2/115	12/18014	0.00255734	0.0221607	0.0151134	SNAI2/RDH10	2
GOBP_RESPONSE_TO_DEXAMETHASONE	GOBP_RESPONSE_TO_DEXAMETHASONE	3/115	43/18014	0.00259716	0.0223104	0.0152155	NR3C1/SMYD3/PIK3CA	3
GOBP_RESPONSE_TO_TESTOSTERONE	GOBP_RESPONSE_TO_TESTOSTERONE	3/115	43/18014	0.00259716	0.0223104	0.0152155	AR/ROCK2/CBL	3
GOBP_REGULATION_OF_NERVOUS_SYSTEM_DEVELOPMENT	GOBP_REGULATION_OF_NERVOUS_SYSTEM_DEVELOPMENT	9/115	456/18014	0.00260098	0.0223104	0.0152155	BDNF/CTDSP1/RB1/TGM2/MECP2/ID4/LIMK1/DAAM2/REST	9
GOBP_ROOF_OF_MOUTH_DEVELOPMENT	GOBP_ROOF_OF_MOUTH_DEVELOPMENT	4/115	91/18014	0.0027488	0.0231712	0.0158026	SNAI2/PRRX1/SGPL1/SOS1	4
GOBP_REGULATION_OF_EPITHELIAL_CELL_MIGRATION	GOBP_REGULATION_OF_EPITHELIAL_CELL_MIGRATION	7/115	293/18014	0.00275496	0.0231712	0.0158026	MAPK14/PPARG/ROCK2/MECP2/RRAS/ITGB3/FBXW7	7
GOBP_REGULATION_OF_PEPTIDASE_ACTIVITY	GOBP_REGULATION_OF_PEPTIDASE_ACTIVITY	9/115	460/18014	0.00275689	0.0231712	0.0158026	CAV1/PPARG/CRIM1/ROCK2/ROCK1/REST/SIAH2/MGMT/PLAUR	9
GOBP_CELLULAR_RESPONSE_TO_REACTIVE_OXYGEN_SPECIES	GOBP_CELLULAR_RESPONSE_TO_REACTIVE_OXYGEN_SPECIES	5/115	150/18014	0.00275794	0.0231712	0.0158026	RELA/MAPK1/FXN/SPHK1/MAPK9	5
GOBP_REGULATION_OF_MITOCHONDRION_ORGANIZATION	GOBP_REGULATION_OF_MITOCHONDRION_ORGANIZATION	5/115	150/18014	0.00275794	0.0231712	0.0158026	PPARG/BCL2L2/FXN/FBXW7/PLAUR	5
GOBP_NEGATIVE_REGULATION_OF_NEURON_DEATH	GOBP_NEGATIVE_REGULATION_OF_NEURON_DEATH	6/115	218/18014	0.0027618	0.0231712	0.0158026	BDNF/ROCK1/PIK3CA/MECP2/REST/CBL	6
GOBP_CELL_FATE_DETERMINATION	GOBP_CELL_FATE_DETERMINATION	3/115	44/18014	0.00277434	0.0231712	0.0158026	PRRX1/JAG1/SOX17	3
GOBP_NEGATIVE_REGULATION_OF_GLIOGENESIS	GOBP_NEGATIVE_REGULATION_OF_GLIOGENESIS	3/115	44/18014	0.00277434	0.0231712	0.0158026	RB1/ID4/DAAM2	3
GOBP_MYELOID_LEUKOCYTE_DIFFERENTIATION	GOBP_MYELOID_LEUKOCYTE_DIFFERENTIATION	6/115	219/18014	0.0028251	0.0234721	0.0160078	CEBPA/MAPK14/RB1/PPARG/PARP1/FBXW7	6
GOBP_NEGATIVE_REGULATION_OF_NERVOUS_SYSTEM_DEVELOPMENT	GOBP_NEGATIVE_REGULATION_OF_NERVOUS_SYSTEM_DEVELOPMENT	5/115	151/18014	0.0028381	0.0234721	0.0160078	CTDSP1/RB1/ID4/DAAM2/REST	5
GOBP_PLACENTA_DEVELOPMENT	GOBP_PLACENTA_DEVELOPMENT	5/115	151/18014	0.0028381	0.0234721	0.0160078	CEBPA/MAPK14/PPARG/MAPK1/PARP1	5
GOBP_ESTABLISHMENT_OF_CELL_POLARITY	GOBP_ESTABLISHMENT_OF_CELL_POLARITY	5/115	152/18014	0.00291995	0.0239927	0.0163628	ROCK2/ROCK1/AMOTL1/CRKL/RAP2A	5
GOBP_NEGATIVE_REGULATION_OF_VASCULATURE_DEVELOPMENT	GOBP_NEGATIVE_REGULATION_OF_VASCULATURE_DEVELOPMENT	5/115	152/18014	0.00291995	0.0239927	0.0163628	PPARG/ROCK2/ROCK1/MECP2/EPN2	5
GOBP_EAR_DEVELOPMENT	GOBP_EAR_DEVELOPMENT	6/115	221/18014	0.00295496	0.0242021	0.0165056	CEBPA/RDH10/MAPK1/PRRX1/JAG1/FZD6	6
GOBP_CELL_CELL_JUNCTION_ASSEMBLY	GOBP_CELL_CELL_JUNCTION_ASSEMBLY	5/115	153/18014	0.00300348	0.0242594	0.0165447	SNAI2/CAV1/ROCK2/ROCK1/CDH2	5
GOBP_NEPHRON_DEVELOPMENT	GOBP_NEPHRON_DEVELOPMENT	5/115	153/18014	0.00300348	0.0242594	0.0165447	IQGAP1/IL6R/EGR1/JAG1/ITGB3	5
GOBP_REGULATION_OF_CELL_SHAPE	GOBP_REGULATION_OF_CELL_SHAPE	5/115	153/18014	0.00300348	0.0242594	0.0165447	MYO10/RHOG/BAMBI/PDPN/FMNL3	5
GOBP_GLOMERULAR_EPITHELIAL_CELL_DEVELOPMENT	GOBP_GLOMERULAR_EPITHELIAL_CELL_DEVELOPMENT	2/115	13/18014	0.00300973	0.0242594	0.0165447	IQGAP1/JAG1	2
GOBP_NEGATIVE_REGULATION_OF_MACROPHAGE_DERIVED_FOAM_CELL_DIFFERENTIATION	GOBP_NEGATIVE_REGULATION_OF_MACROPHAGE_DERIVED_FOAM_CELL_DIFFERENTIATION	2/115	13/18014	0.00300973	0.0242594	0.0165447	PPARG/ITGB3	2
GOBP_REGULATION_OF_PROTEIN_DEPHOSPHORYLATION	GOBP_REGULATION_OF_PROTEIN_DEPHOSPHORYLATION	4/115	94/18014	0.0030909	0.0248348	0.0169371	PTBP1/ROCK2/ROCK1/CAMTA1	4
GOBP_MAMMARY_GLAND_MORPHOGENESIS	GOBP_MAMMARY_GLAND_MORPHOGENESIS	3/115	46/18014	0.00315064	0.0252349	0.01721	CAV1/NR3C1/AR	3
GOBP_PEPTIDYL_TYROSINE_MODIFICATION	GOBP_PEPTIDYL_TYROSINE_MODIFICATION	8/115	383/18014	0.00318455	0.0254263	0.0173406	HIPK3/MERTK/CAV1/EPHB4/IL6R/ITGB3/CBL/FBXW7	8
GOBP_POSITIVE_REGULATION_OF_DNA_METABOLIC_PROCESS	GOBP_POSITIVE_REGULATION_OF_DNA_METABOLIC_PROCESS	7/115	301/18014	0.00319763	0.0254507	0.0173572	MAPK1/MECP2/BRCA1/HNRNPA2B1/FMN2/PARP1/MGMT	7
GOBP_POSITIVE_REGULATION_OF_PROTEASOMAL_UBIQUITIN_DEPENDENT_PROTEIN_CATABOLIC_PROCESS	GOBP_POSITIVE_REGULATION_OF_PROTEASOMAL_UBIQUITIN_DEPENDENT_PROTEIN_CATABOLIC_PROCESS	4/115	95/18014	0.0032111	0.0254781	0.0173758	CEBPA/CAV1/TRIB3/MAPK9	4
GOBP_REGULATION_OF_CELL_PROJECTION_ASSEMBLY	GOBP_REGULATION_OF_CELL_PROJECTION_ASSEMBLY	6/115	226/18014	0.00329914	0.0260905	0.0177935	CAV1/MYO10/RHOG/PIK3CA/DAAM2/GAP43	6
GOBP_REGULATION_OF_FATTY_ACID_METABOLIC_PROCESS	GOBP_REGULATION_OF_FATTY_ACID_METABOLIC_PROCESS	4/115	96/18014	0.00333445	0.0260905	0.0177935	CAV1/PPARG/BRCA1/TRIB3	4
GOBP_REGULATION_OF_PROTEIN_TYROSINE_KINASE_ACTIVITY	GOBP_REGULATION_OF_PROTEIN_TYROSINE_KINASE_ACTIVITY	4/115	96/18014	0.00333445	0.0260905	0.0177935	CAV1/ITGB3/CBL/FBXW7	4
GOBP_REGULATION_OF_KERATINOCYTE_PROLIFERATION	GOBP_REGULATION_OF_KERATINOCYTE_PROLIFERATION	3/115	47/18014	0.00334994	0.0260905	0.0177935	SNAI2/EFNB2/LRG1	3
GOBP_REGULATION_OF_RELEASE_OF_CYTOCHROME_C_FROM_MITOCHONDRIA	GOBP_REGULATION_OF_RELEASE_OF_CYTOCHROME_C_FROM_MITOCHONDRIA	3/115	47/18014	0.00334994	0.0260905	0.0177935	BCL2L2/FXN/PLAUR	3
GOBP_RESPONSE_TO_EPIDERMAL_GROWTH_FACTOR	GOBP_RESPONSE_TO_EPIDERMAL_GROWTH_FACTOR	3/115	47/18014	0.00334994	0.0260905	0.0177935	IQGAP1/SNAI2/MAPK1	3
GOBP_MONONUCLEAR_CELL_DIFFERENTIATION	GOBP_MONONUCLEAR_CELL_DIFFERENTIATION	9/115	474/18014	0.00336188	0.0260977	0.0177984	MERTK/NFATC1/PPARG/NFKBIZ/IL6R/KLF6/EGR1/SOS1/XRCC6	9
GOBP_GLIAL_CELL_DIFFERENTIATION	GOBP_GLIAL_CELL_DIFFERENTIATION	6/115	227/18014	0.00337142	0.0260977	0.0177984	VIM/MAPK1/ID4/CDH2/DAAM2/GAP43	6
GOBP_NEGATIVE_REGULATION_OF_TRANSMEMBRANE_RECEPTOR_PROTEIN_SERINE_THREONINE_KINASE_SIGNALING_PATHWAY	GOBP_NEGATIVE_REGULATION_OF_TRANSMEMBRANE_RECEPTOR_PROTEIN_SERINE_THREONINE_KINASE_SIGNALING_PATHWAY	5/115	158/18014	0.00344728	0.0265815	0.0181284	CAV1/PPARG/CRIM1/ARID4B/BAMBI	5
GOBP_CORTICOSTEROID_RECEPTOR_SIGNALING_PATHWAY	GOBP_CORTICOSTEROID_RECEPTOR_SIGNALING_PATHWAY	2/115	14/18014	0.00349674	0.0265815	0.0181284	NR3C1/CLOCK	2
GOBP_NEGATIVE_REGULATION_OF_OLIGODENDROCYTE_DIFFERENTIATION	GOBP_NEGATIVE_REGULATION_OF_OLIGODENDROCYTE_DIFFERENTIATION	2/115	14/18014	0.00349674	0.0265815	0.0181284	ID4/DAAM2	2
GOBP_RADIAL_GLIAL_CELL_DIFFERENTIATION	GOBP_RADIAL_GLIAL_CELL_DIFFERENTIATION	2/115	14/18014	0.00349674	0.0265815	0.0181284	CDH2/GAP43	2
GOBP_RAP_PROTEIN_SIGNAL_TRANSDUCTION	GOBP_RAP_PROTEIN_SIGNAL_TRANSDUCTION	2/115	14/18014	0.00349674	0.0265815	0.0181284	CBL/RAP2A	2
GOBP_REGULATION_OF_TAU_PROTEIN_KINASE_ACTIVITY	GOBP_REGULATION_OF_TAU_PROTEIN_KINASE_ACTIVITY	2/115	14/18014	0.00349674	0.0265815	0.0181284	RB1/EGR1	2
GOBP_HISTONE_MODIFICATION	GOBP_HISTONE_MODIFICATION	9/115	478/18014	0.00355268	0.0266924	0.018204	UHRF1/SNAI2/ARID4B/SMYD3/MECP2/BRCA1/CLOCK/REST/SART3	9
GOBP_NEGATIVE_REGULATION_OF_DEPHOSPHORYLATION	GOBP_NEGATIVE_REGULATION_OF_DEPHOSPHORYLATION	3/115	48/18014	0.00355681	0.0266924	0.018204	IQGAP1/ROCK2/ROCK1	3
GOBP_PROTEIN_DESTABILIZATION	GOBP_PROTEIN_DESTABILIZATION	3/115	48/18014	0.00355681	0.0266924	0.018204	MYLIP/SOX17/FBXW7	3
GOBP_REGULATION_OF_ENDOTHELIAL_CELL_DIFFERENTIATION	GOBP_REGULATION_OF_ENDOTHELIAL_CELL_DIFFERENTIATION	3/115	48/18014	0.00355681	0.0266924	0.018204	ROCK2/ROCK1/JAG1	3
GOBP_POSITIVE_REGULATION_OF_CELL_DEVELOPMENT	GOBP_POSITIVE_REGULATION_OF_CELL_DEVELOPMENT	7/115	307/18014	0.00356389	0.0266924	0.018204	BDNF/TGM2/MECP2/ID4/LIMK1/ITGB3/CRKL	7
GOBP_POSITIVE_REGULATION_OF_SMOOTH_MUSCLE_CELL_PROLIFERATION	GOBP_POSITIVE_REGULATION_OF_SMOOTH_MUSCLE_CELL_PROLIFERATION	4/115	98/18014	0.00359076	0.0267359	0.0182337	IL6R/PIK3CA/S1PR1/ITGB3	4
GOBP_REGULATION_OF_STRIATED_MUSCLE_CELL_DIFFERENTIATION	GOBP_REGULATION_OF_STRIATED_MUSCLE_CELL_DIFFERENTIATION	4/115	98/18014	0.00359076	0.0267359	0.0182337	BDNF/MAPK14/EFNB2/RGS4	4
GOBP_PHAGOCYTOSIS	GOBP_PHAGOCYTOSIS	7/115	308/18014	0.00362793	0.0269336	0.0183685	MERTK/RHOG/TGM2/PIK3CA/SPHK1/LIMK1/ITGB3	7
GOBP_NEGATIVE_REGULATION_OF_TRANSFORMING_GROWTH_FACTOR_BETA_RECEPTOR_SIGNALING_PATHWAY	GOBP_NEGATIVE_REGULATION_OF_TRANSFORMING_GROWTH_FACTOR_BETA_RECEPTOR_SIGNALING_PATHWAY	4/115	99/18014	0.0037238	0.0275648	0.018799	CAV1/PPARG/ARID4B/BAMBI	4
GOBP_REGULATION_OF_CELL_ADHESION_MEDIATED_BY_INTEGRIN	GOBP_REGULATION_OF_CELL_ADHESION_MEDIATED_BY_INTEGRIN	3/115	49/18014	0.00377132	0.0277548	0.0189285	SNAI2/ITGB3/CRKL	3
GOBP_REGULATION_OF_GENE_SILENCING_BY_RNA	GOBP_REGULATION_OF_GENE_SILENCING_BY_RNA	3/115	49/18014	0.00377132	0.0277548	0.0189285	PPARG/POU5F1/NEAT1	3
GOBP_REGULATION_OF_CELL_MORPHOGENESIS	GOBP_REGULATION_OF_CELL_MORPHOGENESIS	7/115	311/18014	0.00382529	0.0280706	0.0191439	MYO10/RHOG/BAMBI/PDPN/FMNL3/ITGB3/CRKL	7
GOBP_EPIGENETIC_REGULATION_OF_GENE_EXPRESSION	GOBP_EPIGENETIC_REGULATION_OF_GENE_EXPRESSION	5/115	163/18014	0.00393643	0.0288029	0.0196433	RB1/ARID4B/PIK3CA/MECP2/BRCA1	5
GOBP_HISTONE_H3_K9_MODIFICATION	GOBP_HISTONE_H3_K9_MODIFICATION	3/115	50/18014	0.00399357	0.0289816	0.0197652	ARID4B/MECP2/BRCA1	3
GOBP_ENDODERMAL_CELL_FATE_COMMITMENT	GOBP_ENDODERMAL_CELL_FATE_COMMITMENT	2/115	15/18014	0.00401793	0.0289816	0.0197652	POU5F1/SOX17	2
GOBP_MORPHOGENESIS_OF_AN_EPITHELIAL_BUD	GOBP_MORPHOGENESIS_OF_AN_EPITHELIAL_BUD	2/115	15/18014	0.00401793	0.0289816	0.0197652	RDH10/AR	2
GOBP_POSITIVE_REGULATION_OF_HORMONE_METABOLIC_PROCESS	GOBP_POSITIVE_REGULATION_OF_HORMONE_METABOLIC_PROCESS	2/115	15/18014	0.00401793	0.0289816	0.0197652	RDH10/EGR1	2
GOBP_SPHINGOSINE_1_PHOSPHATE_RECEPTOR_SIGNALING_PATHWAY	GOBP_SPHINGOSINE_1_PHOSPHATE_RECEPTOR_SIGNALING_PATHWAY	2/115	15/18014	0.00401793	0.0289816	0.0197652	SPHK1/S1PR1	2
GOBP_ESTABLISHMENT_OR_MAINTENANCE_OF_CELL_POLARITY	GOBP_ESTABLISHMENT_OR_MAINTENANCE_OF_CELL_POLARITY	6/115	236/18014	0.00407622	0.0293188	0.0199952	RHOG/ROCK2/ROCK1/AMOTL1/CRKL/RAP2A	6
GOBP_HEART_GROWTH	GOBP_HEART_GROWTH	4/115	102/18014	0.00414292	0.0293995	0.0200503	MAPK14/RGS4/PIM1/S1PR1	4
GOBP_INTRINSIC_APOPTOTIC_SIGNALING_PATHWAY_IN_RESPONSE_TO_DNA_DAMAGE	GOBP_INTRINSIC_APOPTOTIC_SIGNALING_PATHWAY_IN_RESPONSE_TO_DNA_DAMAGE	4/115	102/18014	0.00414292	0.0293995	0.0200503	CDKN1A/SNAI2/BCL2L2/BRCA1	4
GOBP_POSITIVE_REGULATION_OF_HISTONE_MODIFICATION	GOBP_POSITIVE_REGULATION_OF_HISTONE_MODIFICATION	4/115	102/18014	0.00414292	0.0293995	0.0200503	SNAI2/MECP2/BRCA1/SART3	4
GOBP_REGULATION_OF_STEROID_METABOLIC_PROCESS	GOBP_REGULATION_OF_STEROID_METABOLIC_PROCESS	4/115	102/18014	0.00414292	0.0293995	0.0200503	SNAI2/NR3C1/EGR1/REST	4
GOBP_RESPONSE_TO_CORTICOSTEROID	GOBP_RESPONSE_TO_CORTICOSTEROID	5/115	165/18014	0.00414534	0.0293995	0.0200503	NR3C1/SMYD3/PIK3CA/REST/PARP1	5
GOBP_CALCINEURIN_MEDIATED_SIGNALING	GOBP_CALCINEURIN_MEDIATED_SIGNALING	3/115	51/18014	0.00422364	0.0295422	0.0201476	PTBP1/NFATC1/CAMTA1	3
GOBP_FACE_DEVELOPMENT	GOBP_FACE_DEVELOPMENT	3/115	51/18014	0.00422364	0.0295422	0.0201476	MAPK1/RRAS/SGPL1	3
GOBP_MACROPHAGE_DIFFERENTIATION	GOBP_MACROPHAGE_DIFFERENTIATION	3/115	51/18014	0.00422364	0.0295422	0.0201476	CEBPA/RB1/PARP1	3
GOBP_PROSTATE_GLAND_DEVELOPMENT	GOBP_PROSTATE_GLAND_DEVELOPMENT	3/115	51/18014	0.00422364	0.0295422	0.0201476	TNC/AR/ID4	3
GOBP_REGULATION_OF_FILOPODIUM_ASSEMBLY	GOBP_REGULATION_OF_FILOPODIUM_ASSEMBLY	3/115	51/18014	0.00422364	0.0295422	0.0201476	MYO10/DAAM2/GAP43	3
GOBP_ACTIN_FILAMENT_BUNDLE_ORGANIZATION	GOBP_ACTIN_FILAMENT_BUNDLE_ORGANIZATION	5/115	166/18014	0.00425272	0.0296639	0.0202306	ROCK2/ROCK1/LIMK1/FMN2/S1PR1	5
GOBP_FIBROBLAST_PROLIFERATION	GOBP_FIBROBLAST_PROLIFERATION	4/115	103/18014	0.00428942	0.0297564	0.0202936	CDKN1A/CAV1/SPHK1/ITGB3	4
GOBP_REGULATION_OF_ORGAN_GROWTH	GOBP_REGULATION_OF_ORGAN_GROWTH	4/115	103/18014	0.00428942	0.0297564	0.0202936	MAPK14/FXN/RGS4/PIM1	4
GOBP_POSITIVE_REGULATION_OF_CELL_GROWTH	GOBP_POSITIVE_REGULATION_OF_CELL_GROWTH	5/115	167/18014	0.00436208	0.030178	0.0205811	BDNF/MTPN/FXN/SPHK1/LIMK1	5
GOBP_ACTIN_MEDIATED_CELL_CONTRACTION	GOBP_ACTIN_MEDIATED_CELL_CONTRACTION	4/115	104/18014	0.00443938	0.0304517	0.0207678	CAV1/ROCK1/PIK3CA/PDPN	4
GOBP_REGULATION_OF_ACTOMYOSIN_STRUCTURE_ORGANIZATION	GOBP_REGULATION_OF_ACTOMYOSIN_STRUCTURE_ORGANIZATION	4/115	104/18014	0.00443938	0.0304517	0.0207678	ROCK2/ROCK1/LIMK1/S1PR1	4
GOBP_EPHRIN_RECEPTOR_SIGNALING_PATHWAY	GOBP_EPHRIN_RECEPTOR_SIGNALING_PATHWAY	3/115	52/18014	0.00446161	0.0304517	0.0207678	EFNB1/EFNB2/EPHB4	3
GOBP_GLUTAMATE_RECEPTOR_SIGNALING_PATHWAY	GOBP_GLUTAMATE_RECEPTOR_SIGNALING_PATHWAY	3/115	52/18014	0.00446161	0.0304517	0.0207678	GRIA3/GRIA1/GRM4	3
GOBP_NEGATIVE_REGULATION_OF_MITOCHONDRION_ORGANIZATION	GOBP_NEGATIVE_REGULATION_OF_MITOCHONDRION_ORGANIZATION	3/115	52/18014	0.00446161	0.0304517	0.0207678	PPARG/BCL2L2/FXN	3
GOBP_CARDIAC_NEURAL_CREST_CELL_DIFFERENTIATION_INVOLVED_IN_HEART_DEVELOPMENT	GOBP_CARDIAC_NEURAL_CREST_CELL_DIFFERENTIATION_INVOLVED_IN_HEART_DEVELOPMENT	2/115	16/18014	0.00457283	0.0306344	0.0208924	MAPK1/JAG1	2
GOBP_DNA_LIGATION	GOBP_DNA_LIGATION	2/115	16/18014	0.00457283	0.0306344	0.0208924	XRCC6/MGMT	2
GOBP_GLUCOCORTICOID_BIOSYNTHETIC_PROCESS	GOBP_GLUCOCORTICOID_BIOSYNTHETIC_PROCESS	2/115	16/18014	0.00457283	0.0306344	0.0208924	NR3C1/REST	2
GOBP_POSITIVE_REGULATION_OF_BROWN_FAT_CELL_DIFFERENTIATION	GOBP_POSITIVE_REGULATION_OF_BROWN_FAT_CELL_DIFFERENTIATION	2/115	16/18014	0.00457283	0.0306344	0.0208924	MAPK14/PIM1	2
GOBP_POSITIVE_REGULATION_OF_HOMOTYPIC_CELL_CELL_ADHESION	GOBP_POSITIVE_REGULATION_OF_HOMOTYPIC_CELL_CELL_ADHESION	2/115	16/18014	0.00457283	0.0306344	0.0208924	PDPN/PLAUR	2
GOBP_POSITIVE_REGULATION_OF_MYOBLAST_FUSION	GOBP_POSITIVE_REGULATION_OF_MYOBLAST_FUSION	2/115	16/18014	0.00457283	0.0306344	0.0208924	MAPK14/FLOT1	2
GOBP_REGULATION_OF_STEROID_HORMONE_BIOSYNTHETIC_PROCESS	GOBP_REGULATION_OF_STEROID_HORMONE_BIOSYNTHETIC_PROCESS	2/115	16/18014	0.00457283	0.0306344	0.0208924	NR3C1/REST	2
GOBP_CELLULAR_RESPONSE_TO_KETONE	GOBP_CELLULAR_RESPONSE_TO_KETONE	4/115	105/18014	0.00459283	0.0306874	0.0209286	NR3C1/SMYD3/AR/ROCK2	4
GOBP_STEROID_METABOLIC_PROCESS	GOBP_STEROID_METABOLIC_PROCESS	7/115	323/18014	0.00469758	0.0311262	0.0212278	CEBPA/SNAI2/NR3C1/MECP2/SGPL1/EGR1/REST	7
GOBP_POSITIVE_REGULATION_OF_CELLULAR_COMPONENT_BIOGENESIS	GOBP_POSITIVE_REGULATION_OF_CELLULAR_COMPONENT_BIOGENESIS	9/115	499/18014	0.00469877	0.0311262	0.0212278	BDNF/CAV1/ROCK2/ROCK1/PIK3CA/MECP2/MAPK9/LIMK1/FLOT1	9
GOBP_POSITIVE_REGULATION_OF_FIBROBLAST_PROLIFERATION	GOBP_POSITIVE_REGULATION_OF_FIBROBLAST_PROLIFERATION	3/115	53/18014	0.00470755	0.0311262	0.0212278	CDKN1A/SPHK1/ITGB3	3
GOBP_REGULATION_OF_TRANSCRIPTION_REGULATORY_REGION_DNA_BINDING	GOBP_REGULATION_OF_TRANSCRIPTION_REGULATORY_REGION_DNA_BINDING	3/115	53/18014	0.00470755	0.0311262	0.0212278	RB1/PARP1/FBXW7	3
GOBP_POSITIVE_REGULATION_OF_CELL_JUNCTION_ASSEMBLY	GOBP_POSITIVE_REGULATION_OF_CELL_JUNCTION_ASSEMBLY	4/115	106/18014	0.00474982	0.0313242	0.0213628	BDNF/CAV1/ROCK1/FLOT1	4
GOBP_REGULATION_OF_GLIOGENESIS	GOBP_REGULATION_OF_GLIOGENESIS	4/115	107/18014	0.00491039	0.0322991	0.0220278	RB1/MECP2/ID4/DAAM2	4
GOBP_REGULATION_OF_UBIQUITIN_DEPENDENT_PROTEIN_CATABOLIC_PROCESS	GOBP_REGULATION_OF_UBIQUITIN_DEPENDENT_PROTEIN_CATABOLIC_PROCESS	5/115	172/18014	0.00493912	0.0323839	0.0220856	CEBPA/CAV1/TRIB3/MAPK9/FBXW7	5
GOBP_INTRACELLULAR_ESTROGEN_RECEPTOR_SIGNALING_PATHWAY	GOBP_INTRACELLULAR_ESTROGEN_RECEPTOR_SIGNALING_PATHWAY	3/115	54/18014	0.00496154	0.0323839	0.0220856	AR/BRCA1/PARP1	3
GOBP_REGULATION_OF_LIPID_STORAGE	GOBP_REGULATION_OF_LIPID_STORAGE	3/115	54/18014	0.00496154	0.0323839	0.0220856	PPARG/ITGB3/FBXW7	3
GOBP_JNK_CASCADE	GOBP_JNK_CASCADE	5/115	173/18014	0.00506073	0.0326235	0.0222489	HIPK3/MAPK9/RB1CC1/CRKL/RAP2A	5
GOBP_CELLULAR_SENESCENCE	GOBP_CELLULAR_SENESCENCE	4/115	108/18014	0.00507456	0.0326235	0.0222489	CDKN1A/MAPK14/HMGA1/MAPK9	4
GOBP_POSITIVE_REGULATION_OF_CANONICAL_WNT_SIGNALING_PATHWAY	GOBP_POSITIVE_REGULATION_OF_CANONICAL_WNT_SIGNALING_PATHWAY	4/115	108/18014	0.00507456	0.0326235	0.0222489	CAV1/BAMBI/ZEB2/DAAM2	4
GOBP_POSITIVE_REGULATION_OF_PEPTIDYL_SERINE_PHOSPHORYLATION	GOBP_POSITIVE_REGULATION_OF_PEPTIDYL_SERINE_PHOSPHORYLATION	4/115	108/18014	0.00507456	0.0326235	0.0222489	BDNF/CAV1/SMYD3/PIK3CA	4
GOBP_REGULATION_OF_ACTIN_FILAMENT_BUNDLE_ASSEMBLY	GOBP_REGULATION_OF_ACTIN_FILAMENT_BUNDLE_ASSEMBLY	4/115	108/18014	0.00507456	0.0326235	0.0222489	ROCK2/ROCK1/LIMK1/S1PR1	4
GOBP_LEUKOCYTE_CELL_CELL_ADHESION	GOBP_LEUKOCYTE_CELL_CELL_ADHESION	8/115	414/18014	0.00507533	0.0326235	0.0222489	EFNB1/RELA/CAV1/NFKBIZ/EFNB2/LRG1/ROCK1/PIK3CA	8
GOBP_HISTONE_H3_K9_TRIMETHYLATION	GOBP_HISTONE_H3_K9_TRIMETHYLATION	2/115	17/18014	0.00516102	0.0327478	0.0223337	ARID4B/MECP2	2
GOBP_NEGATIVE_REGULATION_OF_NITRIC_OXIDE_METABOLIC_PROCESS	GOBP_NEGATIVE_REGULATION_OF_NITRIC_OXIDE_METABOLIC_PROCESS	2/115	17/18014	0.00516102	0.0327478	0.0223337	CAV1/ROCK2	2
GOBP_PULMONARY_VALVE_MORPHOGENESIS	GOBP_PULMONARY_VALVE_MORPHOGENESIS	2/115	17/18014	0.00516102	0.0327478	0.0223337	NFATC1/JAG1	2
GOBP_REGULATION_OF_KETONE_BIOSYNTHETIC_PROCESS	GOBP_REGULATION_OF_KETONE_BIOSYNTHETIC_PROCESS	2/115	17/18014	0.00516102	0.0327478	0.0223337	EGR1/REST	2
GOBP_RESPONSE_TO_UV_B	GOBP_RESPONSE_TO_UV_B	2/115	17/18014	0.00516102	0.0327478	0.0223337	CDKN1A/RELA	2
GOBP_LIPID_HOMEOSTASIS	GOBP_LIPID_HOMEOSTASIS	5/115	174/18014	0.00518444	0.0327478	0.0223337	MYLIP/CEBPA/CAV1/PPARG/FBXW7	5
GOBP_FC_RECEPTOR_SIGNALING_PATHWAY	GOBP_FC_RECEPTOR_SIGNALING_PATHWAY	3/115	55/18014	0.00522365	0.0327478	0.0223337	MAPK9/LIMK1/SOS1	3
GOBP_FIBROBLAST_MIGRATION	GOBP_FIBROBLAST_MIGRATION	3/115	55/18014	0.00522365	0.0327478	0.0223337	IQGAP1/SGPL1/ITGB3	3
GOBP_NEGATIVE_REGULATION_OF_OSTEOBLAST_DIFFERENTIATION	GOBP_NEGATIVE_REGULATION_OF_OSTEOBLAST_DIFFERENTIATION	3/115	55/18014	0.00522365	0.0327478	0.0223337	PPARG/CRIM1/BAMBI	3
GOBP_REGULATION_OF_AMYLOID_PRECURSOR_PROTEIN_CATABOLIC_PROCESS	GOBP_REGULATION_OF_AMYLOID_PRECURSOR_PROTEIN_CATABOLIC_PROCESS	3/115	55/18014	0.00522365	0.0327478	0.0223337	RELA/ROCK2/ROCK1	3
GOBP_CELL_FATE_SPECIFICATION	GOBP_CELL_FATE_SPECIFICATION	4/115	109/18014	0.00524237	0.0327842	0.0223586	AR/FOXA2/POU5F1/SOX17	4
GOBP_PEPTIDYL_LYSINE_MODIFICATION	GOBP_PEPTIDYL_LYSINE_MODIFICATION	8/115	418/18014	0.00537131	0.033508	0.0228522	RELA/SNAI2/ARID4B/SMYD3/MECP2/BRCA1/EGR1/CLOCK	8
GOBP_SKELETAL_MUSCLE_ORGAN_DEVELOPMENT	GOBP_SKELETAL_MUSCLE_ORGAN_DEVELOPMENT	5/115	176/18014	0.00543828	0.0337752	0.0230344	MAPK14/CAV1/RB1/EGR1/FLOT1	5
GOBP_KERATINOCYTE_PROLIFERATION	GOBP_KERATINOCYTE_PROLIFERATION	3/115	56/18014	0.00549396	0.0337752	0.0230344	SNAI2/EFNB2/LRG1	3
GOBP_POSITIVE_REGULATION_OF_CELL_MATRIX_ADHESION	GOBP_POSITIVE_REGULATION_OF_CELL_MATRIX_ADHESION	3/115	56/18014	0.00549396	0.0337752	0.0230344	ROCK1/RRAS/ITGB3	3
GOBP_REGULATION_OF_UBIQUITIN_PROTEIN_TRANSFERASE_ACTIVITY	GOBP_REGULATION_OF_UBIQUITIN_PROTEIN_TRANSFERASE_ACTIVITY	3/115	56/18014	0.00549396	0.0337752	0.0230344	TRIB3/LIMK1/FBXW7	3
GOBP_RELEASE_OF_CYTOCHROME_C_FROM_MITOCHONDRIA	GOBP_RELEASE_OF_CYTOCHROME_C_FROM_MITOCHONDRIA	3/115	56/18014	0.00549396	0.0337752	0.0230344	BCL2L2/FXN/PLAUR	3
GOBP_RESPONSE_TO_DSRNA	GOBP_RESPONSE_TO_DSRNA	3/115	56/18014	0.00549396	0.0337752	0.0230344	CAV1/MAPK1/FLOT1	3
GOBP_STRESS_FIBER_ASSEMBLY	GOBP_STRESS_FIBER_ASSEMBLY	4/115	111/18014	0.00558907	0.0341943	0.0233203	ROCK2/ROCK1/LIMK1/S1PR1	4
GOBP_SUBSTRATE_ADHESION_DEPENDENT_CELL_SPREADING	GOBP_SUBSTRATE_ADHESION_DEPENDENT_CELL_SPREADING	4/115	111/18014	0.00558907	0.0341943	0.0233203	MERTK/PDPN/ITGB3/CRKL	4
GOBP_POSITIVE_REGULATION_OF_PROTEIN_KINASE_ACTIVITY	GOBP_POSITIVE_REGULATION_OF_PROTEIN_KINASE_ACTIVITY	8/115	422/18014	0.00568034	0.0343808	0.0234474	CDKN1A/IQGAP1/IL6R/PIK3CA/EGR1/ITGB3/XRCC6/FBXW7	8
GOBP_RESPONSE_TO_BMP	GOBP_RESPONSE_TO_BMP	5/115	178/18014	0.0057008	0.0343808	0.0234474	PPARG/CRIM1/BAMBI/EGR1/HIVEP1	5
GOBP_MYOBLAST_DIFFERENTIATION	GOBP_MYOBLAST_DIFFERENTIATION	4/115	112/18014	0.00576803	0.0343808	0.0234474	MAPK14/RB1/JAG1/REST	4
GOBP_LEUKOCYTE_ADHESION_TO_VASCULAR_ENDOTHELIAL_CELL	GOBP_LEUKOCYTE_ADHESION_TO_VASCULAR_ENDOTHELIAL_CELL	3/115	57/18014	0.00577253	0.0343808	0.0234474	RELA/LRG1/ROCK1	3
GOBP_REGULATION_OF_EXTRACELLULAR_MATRIX_ORGANIZATION	GOBP_REGULATION_OF_EXTRACELLULAR_MATRIX_ORGANIZATION	3/115	57/18014	0.00577253	0.0343808	0.0234474	RB1/PDPN/ITGB3	3
GOBP_CELLULAR_RESPONSE_TO_EXOGENOUS_DSRNA	GOBP_CELLULAR_RESPONSE_TO_EXOGENOUS_DSRNA	2/115	18/18014	0.00578204	0.0343808	0.0234474	CAV1/FLOT1	2
GOBP_NEUROMUSCULAR_PROCESS_CONTROLLING_POSTURE	GOBP_NEUROMUSCULAR_PROCESS_CONTROLLING_POSTURE	2/115	18/18014	0.00578204	0.0343808	0.0234474	FXN/MECP2	2
GOBP_POSITIVE_REGULATION_OF_SMAD_PROTEIN_SIGNAL_TRANSDUCTION	GOBP_POSITIVE_REGULATION_OF_SMAD_PROTEIN_SIGNAL_TRANSDUCTION	2/115	18/18014	0.00578204	0.0343808	0.0234474	PPARG/PARP1	2
GOBP_REGULATION_OF_ENDOTHELIAL_CELL_DEVELOPMENT	GOBP_REGULATION_OF_ENDOTHELIAL_CELL_DEVELOPMENT	2/115	18/18014	0.00578204	0.0343808	0.0234474	ROCK2/ROCK1	2
GOBP_REGULATION_OF_LIPOPROTEIN_METABOLIC_PROCESS	GOBP_REGULATION_OF_LIPOPROTEIN_METABOLIC_PROCESS	2/115	18/18014	0.00578204	0.0343808	0.0234474	ITGB3/RB1CC1	2
GOBP_REGULATION_OF_NEUROTRANSMITTER_UPTAKE	GOBP_REGULATION_OF_NEUROTRANSMITTER_UPTAKE	2/115	18/18014	0.00578204	0.0343808	0.0234474	ITGB3/FLOT1	2
GOBP_SPHINGOLIPID_MEDIATED_SIGNALING_PATHWAY	GOBP_SPHINGOLIPID_MEDIATED_SIGNALING_PATHWAY	2/115	18/18014	0.00578204	0.0343808	0.0234474	SPHK1/S1PR1	2
GOBP_SMOOTH_MUSCLE_CONTRACTION	GOBP_SMOOTH_MUSCLE_CONTRACTION	4/115	113/18014	0.00595077	0.0353014	0.0240753	CAV1/ROCK2/ROCK1/SPHK1	4
GOBP_INOSITOL_PHOSPHATE_MEDIATED_SIGNALING	GOBP_INOSITOL_PHOSPHATE_MEDIATED_SIGNALING	3/115	58/18014	0.00605943	0.0357788	0.0244009	PTBP1/NFATC1/CAMTA1	3
GOBP_VASCULAR_ENDOTHELIAL_GROWTH_FACTOR_RECEPTOR_SIGNALING_PATHWAY	GOBP_VASCULAR_ENDOTHELIAL_GROWTH_FACTOR_RECEPTOR_SIGNALING_PATHWAY	3/115	58/18014	0.00605943	0.0357788	0.0244009	MAPK14/EPN2/ITGB3	3
GOBP_SIGNAL_TRANSDUCTION_IN_RESPONSE_TO_DNA_DAMAGE	GOBP_SIGNAL_TRANSDUCTION_IN_RESPONSE_TO_DNA_DAMAGE	5/115	181/18014	0.00611118	0.0360007	0.0245522	CDKN1A/MAPK14/SNAI2/BRCA1/CLOCK	5
GOBP_INSULIN_SECRETION	GOBP_INSULIN_SECRETION	5/115	183/18014	0.00639606	0.0375916	0.0256372	PTPRN2/SLC16A1/FOXA2/CLOCK/REST	5
GOBP_POSTSYNAPTIC_NEUROTRANSMITTER_RECEPTOR_INTERNALIZATION	GOBP_POSTSYNAPTIC_NEUROTRANSMITTER_RECEPTOR_INTERNALIZATION	2/115	19/18014	0.00643546	0.0377359	0.0257356	EFNB2/ITGB3	2
GOBP_COLUMNAR_CUBOIDAL_EPITHELIAL_CELL_DIFFERENTIATION	GOBP_COLUMNAR_CUBOIDAL_EPITHELIAL_CELL_DIFFERENTIATION	4/115	116/18014	0.00652206	0.0380678	0.025962	CAV1/CDH2/JAG1/CLOCK	4
GOBP_REGULATION_OF_RECEPTOR_MEDIATED_ENDOCYTOSIS	GOBP_REGULATION_OF_RECEPTOR_MEDIATED_ENDOCYTOSIS	4/115	116/18014	0.00652206	0.0380678	0.025962	EFNB2/ITGB3/FLOT1/CBL	4
GOBP_CELLULAR_RESPONSE_TO_BIOTIC_STIMULUS	GOBP_CELLULAR_RESPONSE_TO_BIOTIC_STIMULUS	6/115	261/18014	0.0066053	0.0384653	0.026233	MAPK14/RELA/VIM/EFNB2/MAPK1/MTDH	6
GOBP_NEGATIVE_REGULATION_OF_FAT_CELL_DIFFERENTIATION	GOBP_NEGATIVE_REGULATION_OF_FAT_CELL_DIFFERENTIATION	3/115	60/18014	0.00665848	0.03851	0.0262635	ID4/TRIB3/JAG1	3
GOBP_NEGATIVE_REGULATION_OF_MAP_KINASE_ACTIVITY	GOBP_NEGATIVE_REGULATION_OF_MAP_KINASE_ACTIVITY	3/115	60/18014	0.00665848	0.03851	0.0262635	HIPK3/CAV1/PPARG	3
GOBP_REGULATION_OF_RECEPTOR_INTERNALIZATION	GOBP_REGULATION_OF_RECEPTOR_INTERNALIZATION	3/115	60/18014	0.00665848	0.03851	0.0262635	EFNB2/ITGB3/FLOT1	3
GOBP_CELLULAR_RESPONSE_TO_EXTRACELLULAR_STIMULUS	GOBP_CELLULAR_RESPONSE_TO_EXTRACELLULAR_STIMULUS	6/115	262/18014	0.00672574	0.038635	0.0263488	CDKN1A/SNAI2/MAPK1/FOXA2/PIM1/CBL	6
GOBP_PROTEIN_DEPHOSPHORYLATION	GOBP_PROTEIN_DEPHOSPHORYLATION	6/115	262/18014	0.00672574	0.038635	0.0263488	PTPRN2/PTBP1/CTDSP1/ROCK2/ROCK1/CAMTA1	6
GOBP_RECEPTOR_MEDIATED_ENDOCYTOSIS	GOBP_RECEPTOR_MEDIATED_ENDOCYTOSIS	6/115	262/18014	0.00672574	0.038635	0.0263488	CAV1/EFNB2/GRIA1/ITGB3/FLOT1/CBL	6
GOBP_REGULATION_OF_AUTOPHAGY	GOBP_REGULATION_OF_AUTOPHAGY	7/115	347/18014	0.00688383	0.0394538	0.0269072	ROCK1/PIK3CA/CAPNS1/TRIB3/MTDH/RB1CC1/FBXW7	7
GOBP_REGULATION_OF_SUBSTRATE_ADHESION_DEPENDENT_CELL_SPREADING	GOBP_REGULATION_OF_SUBSTRATE_ADHESION_DEPENDENT_CELL_SPREADING	3/115	61/18014	0.00697074	0.0397724	0.0271245	PDPN/ITGB3/CRKL	3
GOBP_REGULATION_OF_TELOMERE_MAINTENANCE_VIA_TELOMERE_LENGTHENING	GOBP_REGULATION_OF_TELOMERE_MAINTENANCE_VIA_TELOMERE_LENGTHENING	3/115	61/18014	0.00697074	0.0397724	0.0271245	MAPK1/HNRNPA2B1/PARP1	3
GOBP_MUSCLE_ORGAN_DEVELOPMENT	GOBP_MUSCLE_ORGAN_DEVELOPMENT	7/115	348/18014	0.00698893	0.0397867	0.0271343	MTPN/MAPK14/CAV1/RB1/EGR1/S1PR1/FLOT1	7
GOBP_C21_STEROID_HORMONE_BIOSYNTHETIC_PROCESS	GOBP_C21_STEROID_HORMONE_BIOSYNTHETIC_PROCESS	2/115	20/18014	0.00712086	0.0400884	0.02734	EGR1/REST	2
GOBP_POSITIVE_REGULATION_OF_AMYLOID_BETA_FORMATION	GOBP_POSITIVE_REGULATION_OF_AMYLOID_BETA_FORMATION	2/115	20/18014	0.00712086	0.0400884	0.02734	RELA/ROCK2	2
GOBP_REGULATION_OF_GLIAL_CELL_MIGRATION	GOBP_REGULATION_OF_GLIAL_CELL_MIGRATION	2/115	20/18014	0.00712086	0.0400884	0.02734	RRAS/CRKL	2
GOBP_RESPONSE_TO_HYPEROXIA	GOBP_RESPONSE_TO_HYPEROXIA	2/115	20/18014	0.00712086	0.0400884	0.02734	CAV1/PDPN	2
GOBP_TOLL_LIKE_RECEPTOR_3_SIGNALING_PATHWAY	GOBP_TOLL_LIKE_RECEPTOR_3_SIGNALING_PATHWAY	2/115	20/18014	0.00712086	0.0400884	0.02734	CAV1/FLOT1	2
GOBP_NEURON_PROJECTION_REGENERATION	GOBP_NEURON_PROJECTION_REGENERATION	3/115	62/18014	0.00729158	0.0409587	0.0279335	TNC/PRRX1/GAP43	3
GOBP_NEGATIVE_REGULATION_OF_CELLULAR_RESPONSE_TO_GROWTH_FACTOR_STIMULUS	GOBP_NEGATIVE_REGULATION_OF_CELLULAR_RESPONSE_TO_GROWTH_FACTOR_STIMULUS	4/115	120/18014	0.00733883	0.0411331	0.0280525	PPARG/CRIM1/BAMBI/EPN2	4
GOBP_REGULATION_OF_MAP_KINASE_ACTIVITY	GOBP_REGULATION_OF_MAP_KINASE_ACTIVITY	5/115	190/18014	0.00746666	0.0417574	0.0284782	HIPK3/CAV1/PPARG/TRIB3/SOS1	5
GOBP_POSITIVE_REGULATION_OF_TRANSMEMBRANE_RECEPTOR_PROTEIN_SERINE_THREONINE_KINASE_SIGNALING_PATHWAY	GOBP_POSITIVE_REGULATION_OF_TRANSMEMBRANE_RECEPTOR_PROTEIN_SERINE_THREONINE_KINASE_SIGNALING_PATHWAY	4/115	121/18014	0.00755307	0.0421478	0.0287445	PPARG/LRG1/ZEB2/PARP1	4
GOBP_LIPOPOLYSACCHARIDE_MEDIATED_SIGNALING_PATHWAY	GOBP_LIPOPOLYSACCHARIDE_MEDIATED_SIGNALING_PATHWAY	3/115	63/18014	0.00762104	0.0422485	0.0288132	MAPK14/MAPK1/MTDH	3
GOBP_MEMBRANE_BIOGENESIS	GOBP_MEMBRANE_BIOGENESIS	3/115	63/18014	0.00762104	0.0422485	0.0288132	CAV1/CDH2/FLOT1	3
GOBP_NEGATIVE_REGULATION_OF_BMP_SIGNALING_PATHWAY	GOBP_NEGATIVE_REGULATION_OF_BMP_SIGNALING_PATHWAY	3/115	63/18014	0.00762104	0.0422485	0.0288132	PPARG/CRIM1/BAMBI	3
GOBP_REGENERATION	GOBP_REGENERATION	5/115	192/18014	0.00779418	0.0426127	0.0290616	CDKN1A/TNC/MTPN/PRRX1/GAP43	5
GOBP_REGULATION_OF_MRNA_CATABOLIC_PROCESS	GOBP_REGULATION_OF_MRNA_CATABOLIC_PROCESS	5/115	192/18014	0.00779418	0.0426127	0.0290616	MAPK14/VIM/ROCK2/ROCK1/CASC3	5
GOBP_BRANCHING_INVOLVED_IN_SALIVARY_GLAND_MORPHOGENESIS	GOBP_BRANCHING_INVOLVED_IN_SALIVARY_GLAND_MORPHOGENESIS	2/115	21/18014	0.00783779	0.0426127	0.0290616	SNAI2/TGM2	2
GOBP_CARDIAC_RIGHT_VENTRICLE_MORPHOGENESIS	GOBP_CARDIAC_RIGHT_VENTRICLE_MORPHOGENESIS	2/115	21/18014	0.00783779	0.0426127	0.0290616	PPP1R13L/JAG1	2
GOBP_NEGATIVE_REGULATION_OF_RELEASE_OF_CYTOCHROME_C_FROM_MITOCHONDRIA	GOBP_NEGATIVE_REGULATION_OF_RELEASE_OF_CYTOCHROME_C_FROM_MITOCHONDRIA	2/115	21/18014	0.00783779	0.0426127	0.0290616	BCL2L2/FXN	2
GOBP_PULMONARY_VALVE_DEVELOPMENT	GOBP_PULMONARY_VALVE_DEVELOPMENT	2/115	21/18014	0.00783779	0.0426127	0.0290616	NFATC1/JAG1	2
GOBP_REGULATION_OF_CELL_CELL_ADHESION_MEDIATED_BY_CADHERIN	GOBP_REGULATION_OF_CELL_CELL_ADHESION_MEDIATED_BY_CADHERIN	2/115	21/18014	0.00783779	0.0426127	0.0290616	FOXA2/FLOT1	2
GOBP_REGULATION_OF_MYOBLAST_FUSION	GOBP_REGULATION_OF_MYOBLAST_FUSION	2/115	21/18014	0.00783779	0.0426127	0.0290616	MAPK14/FLOT1	2
GOBP_REGULATION_OF_TRANSCRIPTION_INVOLVED_IN_G1_S_TRANSITION_OF_MITOTIC_CELL_CYCLE	GOBP_REGULATION_OF_TRANSCRIPTION_INVOLVED_IN_G1_S_TRANSITION_OF_MITOTIC_CELL_CYCLE	2/115	21/18014	0.00783779	0.0426127	0.0290616	RB1/E2F6	2
GOBP_CELLULAR_RESPONSE_TO_CORTICOSTEROID_STIMULUS	GOBP_CELLULAR_RESPONSE_TO_CORTICOSTEROID_STIMULUS	3/115	64/18014	0.00795918	0.0430882	0.0293858	NR3C1/SMYD3/REST	3
GOBP_POSITIVE_REGULATION_OF_DEPHOSPHORYLATION	GOBP_POSITIVE_REGULATION_OF_DEPHOSPHORYLATION	3/115	64/18014	0.00795918	0.0430882	0.0293858	PTBP1/ROCK1/CAMTA1	3
GOBP_REGULATION_OF_TRANS_SYNAPTIC_SIGNALING	GOBP_REGULATION_OF_TRANS_SYNAPTIC_SIGNALING	8/115	449/18014	0.0081358	0.0439506	0.029974	BDNF/MAPK1/MECP2/CDH2/RGS4/GRIA1/FLOT1/GRM4	8
GOBP_DEPHOSPHORYLATION	GOBP_DEPHOSPHORYLATION	7/115	359/18014	0.00822535	0.0443401	0.0302396	PTPRN2/PTBP1/IQGAP1/CTDSP1/ROCK2/ROCK1/CAMTA1	7
GOBP_AMYLOID_BETA_METABOLIC_PROCESS	GOBP_AMYLOID_BETA_METABOLIC_PROCESS	3/115	65/18014	0.00830604	0.0445857	0.0304071	RELA/ROCK2/ROCK1	3
GOBP_REGULATION_OF_MULTICELLULAR_ORGANISM_GROWTH	GOBP_REGULATION_OF_MULTICELLULAR_ORGANISM_GROWTH	3/115	65/18014	0.00830604	0.0445857	0.0304071	PIK3CA/FXN/SGPL1	3
GOBP_RESPONSE_TO_METAL_ION	GOBP_RESPONSE_TO_METAL_ION	7/115	360/18014	0.00834526	0.0447017	0.0304863	CEBPA/IQGAP1/CAV1/MAPK1/FXN/MAPK9/PARP1	7
GOBP_POSITIVE_REGULATION_OF_LEUKOCYTE_CELL_CELL_ADHESION	GOBP_POSITIVE_REGULATION_OF_LEUKOCYTE_CELL_CELL_ADHESION	6/115	275/18014	0.00844033	0.0450402	0.0307171	EFNB1/RELA/CAV1/NFKBIZ/EFNB2/PIK3CA	6
GOBP_POSITIVE_REGULATION_OF_CELL_SUBSTRATE_ADHESION	GOBP_POSITIVE_REGULATION_OF_CELL_SUBSTRATE_ADHESION	4/115	125/18014	0.00845119	0.0450402	0.0307171	ROCK1/RRAS/ITGB3/CRKL	4
GOBP_REGULATION_OF_CELL_CYCLE_PHASE_TRANSITION	GOBP_REGULATION_OF_CELL_CYCLE_PHASE_TRANSITION	8/115	453/18014	0.00855852	0.0450402	0.0307171	CDKN1A/MAPK14/CTDSP1/RB1/MECP2/BRCA1/CLOCK/FBXW7	8
GOBP_CELLULAR_RESPONSE_TO_VITAMIN_D	GOBP_CELLULAR_RESPONSE_TO_VITAMIN_D	2/115	22/18014	0.00858585	0.0450402	0.0307171	SNAI2/PIM1	2
GOBP_NEGATIVE_REGULATION_OF_FATTY_ACID_BIOSYNTHETIC_PROCESS	GOBP_NEGATIVE_REGULATION_OF_FATTY_ACID_BIOSYNTHETIC_PROCESS	2/115	22/18014	0.00858585	0.0450402	0.0307171	BRCA1/TRIB3	2
GOBP_NEGATIVE_REGULATION_OF_LIPID_STORAGE	GOBP_NEGATIVE_REGULATION_OF_LIPID_STORAGE	2/115	22/18014	0.00858585	0.0450402	0.0307171	PPARG/ITGB3	2
GOBP_NEGATIVE_REGULATION_OF_SMOOTH_MUSCLE_CELL_DIFFERENTIATION	GOBP_NEGATIVE_REGULATION_OF_SMOOTH_MUSCLE_CELL_DIFFERENTIATION	2/115	22/18014	0.00858585	0.0450402	0.0307171	NFATC1/MECP2	2
GOBP_POSITIVE_REGULATION_OF_CALCINEURIN_MEDIATED_SIGNALING	GOBP_POSITIVE_REGULATION_OF_CALCINEURIN_MEDIATED_SIGNALING	2/115	22/18014	0.00858585	0.0450402	0.0307171	PTBP1/CAMTA1	2
GOBP_POSITIVE_REGULATION_OF_OXIDATIVE_STRESS_INDUCED_CELL_DEATH	GOBP_POSITIVE_REGULATION_OF_OXIDATIVE_STRESS_INDUCED_CELL_DEATH	2/115	22/18014	0.00858585	0.0450402	0.0307171	REST/FBXW7	2
GOBP_SIGNAL_TRANSDUCTION_INVOLVED_IN_REGULATION_OF_GENE_EXPRESSION	GOBP_SIGNAL_TRANSDUCTION_INVOLVED_IN_REGULATION_OF_GENE_EXPRESSION	2/115	22/18014	0.00858585	0.0450402	0.0307171	SOX17/PARP1	2
GOBP_DNA_BIOSYNTHETIC_PROCESS	GOBP_DNA_BIOSYNTHETIC_PROCESS	5/115	197/18014	0.00865651	0.0453173	0.030906	CDKN1A/MAPK1/SPHK1/SYCP1/HNRNPA2B1	5
GOBP_POSITIVE_REGULATION_OF_NIK_NF_KAPPAB_SIGNALING	GOBP_POSITIVE_REGULATION_OF_NIK_NF_KAPPAB_SIGNALING	3/115	67/18014	0.00902617	0.0471552	0.0321595	NR3C2/RELA/SPHK1	3
GOBP_REGULATION_OF_CELLULAR_COMPONENT_SIZE	GOBP_REGULATION_OF_CELLULAR_COMPONENT_SIZE	7/115	366/18014	0.00909203	0.0474018	0.0323277	BDNF/MTPN/ARPC5L/PIK3CA/LIMK1/DAAM2/RB1CC1	7
GOBP_POSITIVE_REGULATION_OF_DNA_REPAIR	GOBP_POSITIVE_REGULATION_OF_DNA_REPAIR	4/115	128/18014	0.00916885	0.0476477	0.0324954	BRCA1/FMN2/PARP1/MGMT	4
GOBP_CELL_CYCLE_G1_S_PHASE_TRANSITION	GOBP_CELL_CYCLE_G1_S_PHASE_TRANSITION	6/115	280/18014	0.00917674	0.0476477	0.0324954	CDKN1A/CTDSP1/RB1/E2F6/ID4/FBXW7	6
GOBP_POSITIVE_REGULATION_OF_CELL_ACTIVATION	GOBP_POSITIVE_REGULATION_OF_CELL_ACTIVATION	8/115	460/18014	0.00933773	0.0480096	0.0327422	EFNB1/CDKN1A/CEBPA/CAV1/NFKBIZ/EFNB2/PIK3CA/XRCC6	8
GOBP_CELLULAR_RESPONSE_TO_DSRNA	GOBP_CELLULAR_RESPONSE_TO_DSRNA	2/115	23/18014	0.0093646	0.0480096	0.0327422	CAV1/FLOT1	2
GOBP_GLOMERULAR_EPITHELIAL_CELL_DIFFERENTIATION	GOBP_GLOMERULAR_EPITHELIAL_CELL_DIFFERENTIATION	2/115	23/18014	0.0093646	0.0480096	0.0327422	IQGAP1/JAG1	2
GOBP_POSITIVE_REGULATION_OF_TISSUE_REMODELING	GOBP_POSITIVE_REGULATION_OF_TISSUE_REMODELING	2/115	23/18014	0.0093646	0.0480096	0.0327422	ROCK2/ROCK1	2
GOBP_REGULATION_OF_BROWN_FAT_CELL_DIFFERENTIATION	GOBP_REGULATION_OF_BROWN_FAT_CELL_DIFFERENTIATION	2/115	23/18014	0.0093646	0.0480096	0.0327422	MAPK14/PIM1	2
GOBP_REGULATION_OF_STRESS_ACTIVATED_PROTEIN_KINASE_SIGNALING_CASCADE	GOBP_REGULATION_OF_STRESS_ACTIVATED_PROTEIN_KINASE_SIGNALING_CASCADE	5/115	201/18014	0.00939235	0.0480096	0.0327422	HIPK3/MAPK1/SPHK1/RB1CC1/RAP2A	5
GOBP_AMYLOID_PRECURSOR_PROTEIN_CATABOLIC_PROCESS	GOBP_AMYLOID_PRECURSOR_PROTEIN_CATABOLIC_PROCESS	3/115	68/18014	0.00939951	0.0480096	0.0327422	RELA/ROCK2/ROCK1	3
GOBP_HORMONE_BIOSYNTHETIC_PROCESS	GOBP_HORMONE_BIOSYNTHETIC_PROCESS	3/115	68/18014	0.00939951	0.0480096	0.0327422	NR3C1/EGR1/REST	3
GOBP_DNA_INTEGRITY_CHECKPOINT_SIGNALING	GOBP_DNA_INTEGRITY_CHECKPOINT_SIGNALING	4/115	129/18014	0.00941662	0.0480096	0.0327422	CDKN1A/MAPK14/BRCA1/CLOCK	4
GOBP_POSITIVE_REGULATION_OF_GTPASE_ACTIVITY	GOBP_POSITIVE_REGULATION_OF_GTPASE_ACTIVITY	6/115	282/18014	0.00948381	0.0482553	0.0329097	RHOG/TGM2/RGS4/S1PR1/SOS1/CRKL	6
GOBP_FILOPODIUM_ASSEMBLY	GOBP_FILOPODIUM_ASSEMBLY	3/115	69/18014	0.00978177	0.0496718	0.0338758	MYO10/DAAM2/GAP43	3
GOBP_POSITIVE_REGULATION_OF_RESPONSE_TO_EXTERNAL_STIMULUS	GOBP_POSITIVE_REGULATION_OF_RESPONSE_TO_EXTERNAL_STIMULUS	8/115	464/18014	0.00980619	0.0496964	0.0338926	CEBPA/NFKBIZ/MAPK1/IL6R/CLOCK/S1PR1/XRCC6/NEAT1	8

## Sheet: S10_TF_RLN_nTFHL
ID	Description	GeneRatio	BgRatio	pvalue	p.adjust	qvalue	geneID	Count
RBM15_TARGET_GENES	RBM15_TARGET_GENES	6/115	145/26115	4.52e-05	0.00646377	0.00547172	PTBP1/IQGAP1/ARPC5L/BAMBI/VIM/KLF6	6
ZNF490_TARGET_GENES	ZNF490_TARGET_GENES	7/115	353/26115	0.000977257	0.035724	0.0302412	EPHB4/PDPN/EPN2/TRIM29/SMOX/TUG1/GAP43	7
SIX1_TARGET_GENES	SIX1_TARGET_GENES	7/115	378/26115	0.00144825	0.035724	0.0302412	UHRF1/PTBP1/CAMTA1/REST/PARP1/FBXW7/SART3	7
ZNF19_TARGET_GENES	ZNF19_TARGET_GENES	2/115	13/26115	0.00145263	0.035724	0.0302412	HNRNPA2B1/CASC3	2
MCM3_TARGET_GENES	MCM3_TARGET_GENES	5/115	189/26115	0.00151967	0.035724	0.0302412	PTBP1/NR3C1/TGM2/CASC3/GAP43	5
MED25_TARGET_GENES	MED25_TARGET_GENES	4/115	113/26115	0.00158846	0.035724	0.0302412	CD151/TRIB3/FLOT1/NEAT1	4
ZBTB1_TARGET_GENES	ZBTB1_TARGET_GENES	4/115	116/26115	0.00174873	0.035724	0.0302412	NR3C1/EFNB2/NEAT1/PARP1	4
GTF2E2_TARGET_GENES	GTF2E2_TARGET_GENES	7/115	414/26115	0.0024186	0.0432325	0.0365972	MYLIP/NR3C1/NFKBIZ/ROCK2/KLF6/EGR1/NEAT1	7

[truncated: 5 more sheets: S11_Hallmark_RLN_nPTCL, S12_Kegg_RLN_nPTCL, S13_GO_BP_RLN_nPTCL, S14_TF_RLN_nPTCL, S15_nPTCL_vs_nTFHL]
